# Supplementary material for: Targeted Mass Spectrometry of a Clinically Relevant PSA Variant from Post‐DRE Urines for Quantitation and Genotype Determination
Source: Proteomics Clin Appl. 2020 Jul 9;14(6):2000012. doi: 10.1002/prca.202000012 (PMC7674190; doi:10.1002/prca.202000012)
Supplement: Supplementary file 2 — Supporting information [file PRCA-14-2000012-s002.xlsx]

## Sheet: Sheet1
1	1IGKC_HUMAN 25925 Immunoglobulin kappa constant OS=Homo sapiens GN=IGKC PE=1 SV=2
2	2IGK_HUMAN 24210 Immunoglobulin kappa light chain OS=Homo sapiens PE=1 SV=1
3	3AMBP_HUMAN 23702 Protein AMBP OS=Homo sapiens GN=AMBP PE=1 SV=1
4	4KNG1_HUMAN 6650 Kininogen-1 OS=Homo sapiens GN=KNG1 PE=1 SV=2
5	5TRFE_HUMAN 6390 Serotransferrin OS=Homo sapiens GN=TF PE=1 SV=3
6	6ALBU_HUMAN 6294 Serum albumin OS=Homo sapiens GN=ALB PE=1 SV=2
7	7PGBM_HUMAN 6294 Basement membrane-specific heparan sulfate proteoglycan core protein OS=Homo sapiens GN=HSPG2 P
8	8IGG1_HUMAN 5351 Immunoglobulin gamma-1 heavy chain OS=Homo sapiens PE=1 SV=1
9	9FETUA_HUMAN 5197 Alpha-2-HS-glycoprotein OS=Homo sapiens GN=AHSG PE=1 SV=1
10	10CUBN_HUMAN 5187 Cubilin OS=Homo sapiens GN=CUBN PE=1 SV=5
11	11UROM_HUMAN 4873 Uromodulin OS=Homo sapiens GN=UMOD PE=1 SV=1
12	12A1AT_HUMAN 4762 Alpha-1-antitrypsin OS=Homo sapiens GN=SERPINA1 PE=1 SV=3
13	13EGF_HUMAN 4455 Pro-epidermal growth factor OS=Homo sapiens GN=EGF PE=1 SV=2
14	14CD14_HUMAN 4358 Monocyte differentiation antigen CD14 OS=Homo sapiens GN=CD14 PE=1 SV=2
15	15ITIH4_HUMAN 4279 Inter-alpha-trypsin inhibitor heavy chain H4 OS=Homo sapiens GN=ITIH4 PE=1 SV=4
16	16LRP2_HUMAN 4278 Low-density lipoprotein receptor-related protein 2 OS=Homo sapiens GN=LRP2 PE=1 SV=3
17	17A1BG_HUMAN 4081 Alpha-1B-glycoprotein OS=Homo sapiens GN=A1BG PE=1 SV=4
18	18GELS_HUMAN 3759 Gelsolin OS=Homo sapiens GN=GSN PE=1 SV=1
19	19SCTM1_HUMAN 3718 Secreted and transmembrane protein 1 OS=Homo sapiens GN=SECTM1 PE=1 SV=2
20	20A2GL_HUMAN 3709 Leucine-rich alpha-2-glycoprotein OS=Homo sapiens GN=LRG1 PE=1 SV=2
21	21PTGDS_HUMAN 3708 Prostaglandin-H2 D-isomerase OS=Homo sapiens GN=PTGDS PE=1 SV=1
22	22IGLC2_HUMAN 3631 Immunoglobulin lambda constant 2 OS=Homo sapiens GN=IGLC2 PE=1 SV=1
23	23IGL1_HUMAN 3624 Immunoglobulin lambda-1 light chain OS=Homo sapiens PE=1 SV=1
24	24CERU_HUMAN 3430 Ceruloplasmin OS=Homo sapiens GN=CP PE=1 SV=1
25	25APOD_HUMAN 3411 Apolipoprotein D OS=Homo sapiens GN=APOD PE=1 SV=1
26	26LMAN2_HUMAN 3307 Vesicular integral-membrane protein VIP36 OS=Homo sapiens GN=LMAN2 PE=1 SV=1
27	27IGHG2_HUMAN 3247 Immunoglobulin heavy constant gamma 2 OS=Homo sapiens GN=IGHG2 PE=1 SV=2
28	28IGHG3_HUMAN 3144 Immunoglobulin heavy constant gamma 3 OS=Homo sapiens GN=IGHG3 PE=1 SV=2
29	29IC1_HUMAN 3096 Plasma protease C1 inhibitor OS=Homo sapiens GN=SERPING1 PE=1 SV=2
30	30OSTP_HUMAN 3091 Osteopontin OS=Homo sapiens GN=SPP1 PE=1 SV=1
31	31PIGR_HUMAN 3059 Polymeric immunoglobulin receptor OS=Homo sapiens GN=PIGR PE=1 SV=4
32	32CO6A1_HUMAN 2912 Collagen alpha-1(VI) chain OS=Homo sapiens GN=COL6A1 PE=1 SV=3
33	33NID1_HUMAN 2740 Nidogen-1 OS=Homo sapiens GN=NID1 PE=1 SV=3
34	34IGHG4_HUMAN 2655 Immunoglobulin heavy constant gamma 4 OS=Homo sapiens GN=IGHG4 PE=1 SV=1
35	35THRB_HUMAN 2609 Prothrombin OS=Homo sapiens GN=F2 PE=1 SV=2
36	36IGHA1_HUMAN 2573 Immunoglobulin heavy constant alpha 1 OS=Homo sapiens GN=IGHA1 PE=1 SV=2
37	37CO4B_HUMAN 2462 Complement C4-B OS=Homo sapiens GN=C4B PE=1 SV=2
38	38IBP7_HUMAN 2427 Insulin-like growth factor-binding protein 7 OS=Homo sapiens GN=IGFBP7 PE=1 SV=1
39	39QPCT_HUMAN 2404 Glutaminyl-peptide cyclotransferase OS=Homo sapiens GN=QPCT PE=1 SV=1
40	40KV320_HUMAN 2335 Immunoglobulin kappa variable 3-20 OS=Homo sapiens GN=IGKV3-20 PE=1 SV=2
41	41VASN_HUMAN 2325 Vasorin OS=Homo sapiens GN=VASN PE=1 SV=1
42	42MASP2_HUMAN 2257 Mannan-binding lectin serine protease 2 OS=Homo sapiens GN=MASP2 PE=1 SV=4
43	43AACT_HUMAN 2135 Alpha-1-antichymotrypsin OS=Homo sapiens GN=SERPINA3 PE=1 SV=2
44	44HEMO_HUMAN 2087 Hemopexin OS=Homo sapiens GN=HPX PE=1 SV=2
45	45ZA2G_HUMAN 2080 Zinc-alpha-2-glycoprotein OS=Homo sapiens GN=AZGP1 PE=1 SV=2
46	46CO4A_HUMAN 1979 Complement C4-A OS=Homo sapiens GN=C4A PE=1 SV=2
47	47ROBO4_HUMAN 1938 Roundabout homolog 4 OS=Homo sapiens GN=ROBO4 PE=1 SV=1
48	48AMPN_HUMAN 1934 Aminopeptidase N OS=Homo sapiens GN=ANPEP PE=1 SV=4
49	49CYTC_HUMAN 1893 Cystatin-C OS=Homo sapiens GN=CST3 PE=1 SV=1
50	50HPT_HUMAN 1891 Haptoglobin OS=Homo sapiens GN=HP PE=1 SV=1
51	51CLUS_HUMAN 1882 Clusterin OS=Homo sapiens GN=CLU PE=1 SV=1
52	52KVD20_HUMAN 1879 Immunoglobulin kappa variable 3D-20 OS=Homo sapiens GN=IGKV3D-20 PE=3 SV=1
53	53FIBA_HUMAN 1835 Fibrinogen alpha chain OS=Homo sapiens GN=FGA PE=1 SV=2
54	54ANAG_HUMAN 1826 Alpha-N-acetylglucosaminidase OS=Homo sapiens GN=NAGLU PE=1 SV=2
55	55IGHM_HUMAN 1825 Immunoglobulin heavy constant mu OS=Homo sapiens GN=IGHM PE=1 SV=4
56	56DSC2_HUMAN 1791 Desmocollin-2 OS=Homo sapiens GN=DSC2 PE=1 SV=1
57	57AMY2B_HUMAN 1783 Alpha-amylase 2B OS=Homo sapiens GN=AMY2B PE=1 SV=1
58	58AMY1_HUMAN 1767 Alpha-amylase 1 OS=Homo sapiens GN=AMY1A PE=1 SV=2
59	59CAD11_HUMAN 1725 Cadherin-11 OS=Homo sapiens GN=CDH11 PE=2 SV=2
60	60A1AG1_HUMAN 1707 Alpha-1-acid glycoprotein 1 OS=Homo sapiens GN=ORM1 PE=1 SV=1
61	61AMYP_HUMAN 1705 Pancreatic alpha-amylase OS=Homo sapiens GN=AMY2A PE=1 SV=2
62	62CD59_HUMAN 1679 CD59 glycoprotein OS=Homo sapiens GN=CD59 PE=1 SV=1
63	63THBG_HUMAN 1679 Thyroxine-binding globulin OS=Homo sapiens GN=SERPINA7 PE=1 SV=2
64	64VMO1_HUMAN 1660 Vitelline membrane outer layer protein 1 homolog OS=Homo sapiens GN=VMO1 PE=1 SV=1
65	65AMPE_HUMAN 1607 Glutamyl aminopeptidase OS=Homo sapiens GN=ENPEP PE=1 SV=3
66	66NEGR1_HUMAN 1591 Neuronal growth regulator 1 OS=Homo sapiens GN=NEGR1 PE=1 SV=3
67	67IGM_HUMAN 1576 Immunoglobulin mu heavy chain OS=Homo sapiens PE=1 SV=1
68	68FINC_HUMAN 1572 Fibronectin OS=Homo sapiens GN=FN1 PE=1 SV=4
69	69IPSP_HUMAN 1486 Plasma serine protease inhibitor OS=Homo sapiens GN=SERPINA5 PE=1 SV=3
70	70ACTB_HUMAN 1450 Actin, cytoplasmic 1 OS=Homo sapiens GN=ACTB PE=1 SV=1
71	71KVD33_HUMAN 1437 Immunoglobulin kappa variable 1D-33 OS=Homo sapiens GN=IGKV1D-33 PE=1 SV=2
72	72CEL_HUMAN 1432 Bile salt-activated lipase OS=Homo sapiens GN=CEL PE=1 SV=3
73	73SAP3_HUMAN 1430 Ganglioside GM2 activator OS=Homo sapiens GN=GM2A PE=1 SV=4
74	746PGL_HUMAN 1418 6-phosphogluconolactonase OS=Homo sapiens GN=PGLS
75	77CAD13_HUMAN 1352 Cadherin-13 OS=Homo sapiens GN=CDH13 PE=1 SV=1
76	78GOLM1_HUMAN 1325 Golgi membrane protein 1 OS=Homo sapiens GN=GOLM1 PE=1 SV=1
77	79BCAM_HUMAN 1306 Basal cell adhesion molecule OS=Homo sapiens GN=BCAM PE=1 SV=2
78	80SLUR2_HUMAN 1300 Secreted Ly-6/uPAR domain-containing protein 2 OS=Homo sapiens GN=SLURP2 PE=1 SV=1
79	81ALDOB_HUMAN 1287 Fructose-bisphosphate aldolase B OS=Homo sapiens GN=ALDOB PE=1 SV=2
80	82CPN2_HUMAN 1213 Carboxypeptidase N subunit 2 OS=Homo sapiens GN=CPN2 PE=1 SV=3
81	83LG3BP_HUMAN 1208 Galectin-3-binding protein OS=Homo sapiens GN=LGALS3BP PE=1 SV=1
82	84PGRP2_HUMAN 1205 N-acetylmuramoyl-L-alanine amidase OS=Homo sapiens GN=PGLYRP2 PE=1 SV=1
83	85PROZ_HUMAN 1179 Vitamin K-dependent protein Z OS=Homo sapiens GN=PROZ PE=1 SV=2
84	86IGSF8_HUMAN 1167 Immunoglobulin superfamily member 8 OS=Homo sapiens GN=IGSF8 PE=1 SV=1
85	87CBG_HUMAN 1167 Corticosteroid-binding globulin OS=Homo sapiens GN=SERPINA6 PE=1 SV=1
86	88KLK3_HUMAN 1161 Prostate-specific antigen OS=Homo sapiens GN=KLK3 PE=1 SV=2
87	89FOLR1_HUMAN 1145 Folate receptor alpha OS=Homo sapiens GN=FOLR1 PE=1 SV=3
88	90ENOA_HUMAN 1142 Alpha-enolase OS=Homo sapiens GN=ENO1 PE=1 SV=2
89	91A1AG2_HUMAN 1133 Alpha-1-acid glycoprotein 2 OS=Homo sapiens GN=ORM2 PE=1 SV=2
90	92PPAP_HUMAN 1130 Prostatic acid phosphatase OS=Homo sapiens GN=ACPP PE=1 SV=3
91	93TPIS_HUMAN 1115 Triosephosphate isomerase OS=Homo sapiens GN=TPI1 PE=1 SV=3
92	94PGRP1_HUMAN 1080 Peptidoglycan recognition protein 1 OS=Homo sapiens GN=PGLYRP1 PE=1 SV=1
93	95IGA2_HUMAN 1050 Immunoglobulin alpha-2 heavy chain OS=Homo sapiens PE=1 SV=1
94	96PI16_HUMAN 1043 Peptidase inhibitor 16 OS=Homo sapiens GN=PI16 PE=1 SV=1
95	97FAM3C_HUMAN 1042 Protein FAM3C OS=Homo sapiens GN=FAM3C PE=1 SV=1
96	98WISP2_HUMAN 1034 WNT1-inducible-signaling pathway protein 2 OS=Homo sapiens GN=WISP2 PE=1 SV=1
97	99TPP1_HUMAN 1032 Tripeptidyl-peptidase 1 OS=Homo sapiens GN=TPP1 PE=1 SV=2
98	100ACTC_HUMAN 1030 Actin, alpha cardiac muscle 1 OS=Homo sapiens GN=ACTC1 PE=1 SV=1
99	101KV106_HUMAN 1024 Immunoglobulin kappa variable 1-6 OS=Homo sapiens GN=IGKV1-6 PE=3 SV=1
100	102ENDD1_HUMAN 1016 Endonuclease domain-containing 1 protein OS=Homo sapiens GN=ENDOD1 PE=1 SV=2
101	103KVD12_HUMAN 994 Immunoglobulin kappa variable 1D-12 OS=Homo sapiens GN=IGKV1D-12 PE=1 SV=2
102	104TETN_HUMAN 993 Tetranectin OS=Homo sapiens GN=CLEC3B PE=1 SV=3
103	105CD44_HUMAN 973 CD44 antigen OS=Homo sapiens GN=CD44 PE=1 SV=3
104	106FBLN3_HUMAN 968 EGF-containing fibulin-like extracellular matrix protein 1 OS=Homo sapiens GN=EFEMP1 PE=1 SV=2
105	107MUC18_HUMAN 955 Cell surface glycoprotein MUC18 OS=Homo sapiens GN=MCAM PE=1 SV=2
106	108UTER_HUMAN 954 Uteroglobin OS=Homo sapiens GN=SCGB1A1 PE=1 SV=1
107	109BGAL_HUMAN 952 Beta-galactosidase OS=Homo sapiens GN=GLB1 PE=1 SV=2
108	110CD248_HUMAN 945 Endosialin OS=Homo sapiens GN=CD248 PE=1 SV=1
109	111DDAH2_HUMAN 945 N(G),N(G)-dimethylarginine dimethylaminohydrolase 2 OS=Homo sapiens GN=DDAH2 PE=1 SV=1
110	112CO6A3_HUMAN 935 Collagen alpha-3(VI) chain OS=Homo sapiens GN=COL6A3 PE=1 SV=5
111	113APOH_HUMAN 934 Beta-2-glycoprotein 1 OS=Homo sapiens GN=APOH PE=1 SV=3
112	114NECT2_HUMAN 912 Nectin-2 OS=Homo sapiens GN=NECTIN2 PE=1 SV=1
113	115ABHEB_HUMAN 908 Protein ABHD14B OS=Homo sapiens GN=ABHD14B PE=1 SV=1
114	116LDHB_HUMAN 904 L-lactate dehydrogenase B chain OS=Homo sapiens GN=LDHB PE=1 SV=2
115	117VCAM1_HUMAN 895 Vascular cell adhesion protein 1 OS=Homo sapiens GN=VCAM1 PE=1 SV=1
116	118KLK1_HUMAN 871 Kallikrein-1 OS=Homo sapiens GN=KLK1 PE=1 SV=2
117	119LUM_HUMAN 864 Lumican OS=Homo sapiens GN=LUM PE=1 SV=2
118	120C1RL_HUMAN 862 Complement C1r subcomponent-like protein OS=Homo sapiens GN=C1RL PE=1 SV=2
119	121SPRL1_HUMAN 846 SPARC-like protein 1 OS=Homo sapiens GN=SPARCL1 PE=1 SV=2
120	122KV127_HUMAN 843 Immunoglobulin kappa variable 1-27 OS=Homo sapiens GN=IGKV1-27 PE=3 SV=1
121	123LV321_HUMAN 831 Immunoglobulin lambda variable 3-21 OS=Homo sapiens GN=IGLV3-21 PE=1 SV=2
122	124PLMN_HUMAN 829 Plasminogen OS=Homo sapiens GN=PLG PE=1 SV=2
123	125RNAS1_HUMAN 824 Ribonuclease pancreatic OS=Homo sapiens GN=RNASE1 PE=1 SV=4
124	126GPC5C_HUMAN 809 G-protein coupled receptor family C group 5 member C OS=Homo sapiens GN=GPRC5C PE=1 SV=2
125	127ANT3_HUMAN 808 Antithrombin-III OS=Homo sapiens GN=SERPINC1 PE=1 SV=1
126	128TRFM_HUMAN 807 Melanotransferrin OS=Homo sapiens GN=MELTF PE=1 SV=2
127	129CO7_HUMAN 805 Complement component C7 OS=Homo sapiens GN=C7 PE=1 SV=2
128	130IST1_HUMAN 791 IST1 homolog OS=Homo sapiens GN=IST1 PE=1 SV=1
129	131TR19L_HUMAN 789 Tumor necrosis factor receptor superfamily member 19L OS=Homo sapiens GN=RELT PE=1 SV=1
130	132UFO_HUMAN 781 Tyrosine-protein kinase receptor UFO OS=Homo sapiens GN=AXL PE=1 SV=3
131	133SHPS1_HUMAN 780 Tyrosine-protein phosphatase non-receptor type substrate 1 OS=Homo sapiens GN=SIRPA PE=1 SV=2
132	134EPCR_HUMAN 769 Endothelial protein C receptor OS=Homo sapiens GN=PROCR PE=1 SV=1
133	135DEFB1_HUMAN 767 Beta-defensin 1 OS=Homo sapiens GN=DEFB1 PE=1 SV=1
134	136SUSD2_HUMAN 764 Sushi domain-containing protein 2 OS=Homo sapiens GN=SUSD2 PE=1 SV=1
135	137CSPG4_HUMAN 752 Chondroitin sulfate proteoglycan 4 OS=Homo sapiens GN=CSPG4 PE=1 SV=2
136	138CBPM_HUMAN 751 Carboxypeptidase M OS=Homo sapiens GN=CPM PE=1 SV=2
137	139RS27A_HUMAN 750 Ubiquitin-40S ribosomal protein S27a OS=Homo sapiens GN=RPS27A PE=1 SV=2
138	140NEP_HUMAN 736 Neprilysin OS=Homo sapiens GN=MME PE=1 SV=2
139	141CYTM_HUMAN 726 Cystatin-M OS=Homo sapiens GN=CST6 PE=1 SV=1
140	142ALS_HUMAN 723 Insulin-like growth factor-binding protein complex acid labile subunit OS=Homo sapiens GN=IGFAL
141	143PGK1_HUMAN 722 Phosphoglycerate kinase 1 OS=Homo sapiens GN=PGK1 PE=1 SV=3
142	144HBB_HUMAN 703 Hemoglobin subunit beta OS=Homo sapiens GN=HBB PE=1 SV=2
143	145COFA1_HUMAN 689 Collagen alpha-1(XV) chain OS=Homo sapiens GN=COL15A1 PE=1 SV=2
144	146DPEP1_HUMAN 685 Dipeptidase 1 OS=Homo sapiens GN=DPEP1 PE=1 SV=3
145	147NCHL1_HUMAN 685 Neural cell adhesion molecule L1-like protein OS=Homo sapiens GN=CHL1 PE=1 SV=4
146	148DPP4_HUMAN 672 Dipeptidyl peptidase 4 OS=Homo sapiens GN=DPP4 PE=1 SV=2
147	149HMCN1_HUMAN 671 Hemicentin-1 OS=Homo sapiens GN=HMCN1 PE=1 SV=2
148	150MMRN2_HUMAN 663 Multimerin-2 OS=Homo sapiens GN=MMRN2 PE=1 SV=2
149	151APOA1_HUMAN 663 Apolipoprotein A-I OS=Homo sapiens GN=APOA1 PE=1 SV=1
150	152PVR_HUMAN 660 Poliovirus receptor OS=Homo sapiens GN=PVR PE=1 SV=2
151	153RNAS2_HUMAN 660 Non-secretory ribonuclease OS=Homo sapiens GN=RNASE2 PE=1 SV=2
152	154FBLN2_HUMAN 658 Fibulin-2 OS=Homo sapiens GN=FBLN2 PE=1 SV=2
153	155BTD_HUMAN 650 Biotinidase OS=Homo sapiens GN=BTD PE=1 SV=2
154	156HSP7C_HUMAN 649 Heat shock cognate 71 kDa protein OS=Homo sapiens GN=HSPA8 PE=1 SV=1
155	157KV230_HUMAN 646 Immunoglobulin kappa variable 2-30 OS=Homo sapiens GN=IGKV2-30 PE=3 SV=2
156	158KVD13_HUMAN 644 Immunoglobulin kappa variable 1D-13 OS=Homo sapiens GN=IGKV1D-13 PE=3 SV=1
157	159LYAG_HUMAN 643 Lysosomal alpha-glucosidase OS=Homo sapiens GN=GAA PE=1 SV=4
158	160MUC5B_HUMAN 641 Mucin-5B OS=Homo sapiens GN=MUC5B PE=1 SV=3
159	161SH3L3_HUMAN 641 SH3 domain-binding glutamic acid-rich-like protein 3 OS=Homo sapiens GN=SH3BGRL3 PE=1 SV=1
160	162DAG1_HUMAN 639 Dystroglycan OS=Homo sapiens GN=DAG1 PE=1 SV=2
161	163KVD28_HUMAN 638 Immunoglobulin kappa variable 2D-28 OS=Homo sapiens GN=IGKV2D-28 PE=1 SV=2
162	164CATD_HUMAN 637 Cathepsin D OS=Homo sapiens GN=CTSD PE=1 SV=1
163	165ISK1_HUMAN 635 Serine protease inhibitor Kazal-type 1 OS=Homo sapiens GN=SPINK1 PE=1 SV=2
164	166SODE_HUMAN 635 Extracellular superoxide dismutase [Cu-Zn] OS=Homo sapiens GN=SOD3 PE=1 SV=2
165	167PRSS8_HUMAN 632 Prostasin OS=Homo sapiens GN=PRSS8 PE=1 SV=1
166	168CADM4_HUMAN 629 Cell adhesion molecule 4 OS=Homo sapiens GN=CADM4 PE=1 SV=1
167	169CADH6_HUMAN 626 Cadherin-6 OS=Homo sapiens GN=CDH6 PE=1 SV=1
168	170MXRA8_HUMAN 622 Matrix remodeling-associated protein 8 OS=Homo sapiens GN=MXRA8 PE=1 SV=1
169	171VTDB_HUMAN 617 Vitamin D-binding protein OS=Homo sapiens GN=GC PE=1 SV=1
170	172SIRB1_HUMAN 610 Signal-regulatory protein beta-1 OS=Homo sapiens GN=SIRPB1 PE=1 SV=5
171	173COIA1_HUMAN 609 Collagen alpha-1(XVIII) chain OS=Homo sapiens GN=COL18A1 PE=1 SV=5
172	174CAD16_HUMAN 598 Cadherin-16 OS=Homo sapiens GN=CDH16 PE=2 SV=1
173	175PCSK1_HUMAN 591 ProSAAS OS=Homo sapiens GN=PCSK1N PE=1 SV=1
174	176ANGT_HUMAN 587 Angiotensinogen OS=Homo sapiens GN=AGT PE=1 SV=1
175	177EPHB2_HUMAN 574 Ephrin type-B receptor 2 OS=Homo sapiens GN=EPHB2 PE=1 SV=5
176	178S12A3_HUMAN 573 Solute carrier family 12 member 3 OS=Homo sapiens GN=SLC12A3 PE=1 SV=3
177	179P3IP1_HUMAN 573 Phosphoinositide-3-kinase-interacting protein 1 OS=Homo sapiens GN=PIK3IP1 PE=1 SV=2
178	180KVD29_HUMAN 572 Immunoglobulin kappa variable 2D-29 OS=Homo sapiens GN=IGKV2D-29 PE=3 SV=1
179	181CHMP5_HUMAN 571 Charged multivesicular body protein 5 OS=Homo sapiens GN=CHMP5 PE=1 SV=1
180	182RNT2_HUMAN 570 Ribonuclease T2 OS=Homo sapiens GN=RNASET2 PE=1 SV=2
181	183THY1_HUMAN 568 Thy-1 membrane glycoprotein OS=Homo sapiens GN=THY1 PE=1 SV=2
182	184APOE_HUMAN 567 Apolipoprotein E OS=Homo sapiens GN=APOE PE=1 SV=1
183	185UROK_HUMAN 566 Urokinase-type plasminogen activator OS=Homo sapiens GN=PLAU PE=1 SV=2
184	186ICAM1_HUMAN 566 Intercellular adhesion molecule 1 OS=Homo sapiens GN=ICAM1 PE=1 SV=2
185	187SLAF5_HUMAN 564 SLAM family member 5 OS=Homo sapiens GN=CD84 PE=1 SV=1
186	188SDCB1_HUMAN 561 Syntenin-1 OS=Homo sapiens GN=SDCBP PE=1 SV=1
187	189PCDH1_HUMAN 560 Protocadherin-1 OS=Homo sapiens GN=PCDH1 PE=1 SV=2
188	190IF6_HUMAN 544 Eukaryotic translation initiation factor 6 OS=Homo sapiens GN=EIF6 PE=1 SV=1
189	191TRBM_HUMAN 544 Thrombomodulin OS=Homo sapiens GN=THBD PE=1 SV=2
190	192CLC14_HUMAN 533 C-type lectin domain family 14 member A OS=Homo sapiens GN=CLEC14A PE=1 SV=1
191	193GPVI_HUMAN 531 Platelet glycoprotein VI OS=Homo sapiens GN=GP6 PE=1 SV=4
192	194SEMG1_HUMAN 529 Semenogelin-1 OS=Homo sapiens GN=SEMG1 PE=1 SV=2
193	195TGM4_HUMAN 528 Protein-glutamine gamma-glutamyltransferase 4 OS=Homo sapiens GN=TGM4 PE=1 SV=2
194	196AGRIN_HUMAN 525 Agrin OS=Homo sapiens GN=AGRN PE=1 SV=5
195	197PTPRG_HUMAN 524 Receptor-type tyrosine-protein phosphatase gamma OS=Homo sapiens GN=PTPRG PE=1 SV=4
196	198CADH1_HUMAN 517 Cadherin-1 OS=Homo sapiens GN=CDH1 PE=1 SV=3
197	199APOA2_HUMAN 515 Apolipoprotein A-II OS=Homo sapiens GN=APOA2 PE=1 SV=1
198	200CD7_HUMAN 514 T-cell antigen CD7 OS=Homo sapiens GN=CD7 PE=1 SV=1
199	201CFAB_HUMAN 508 Complement factor B OS=Homo sapiens GN=CFB PE=1 SV=2
200	202B2MG_HUMAN 507 Beta-2-microglobulin OS=Homo sapiens GN=B2M PE=1 SV=1
201	203LCAT_HUMAN 503 Phosphatidylcholine-sterol acyltransferase OS=Homo sapiens GN=LCAT PE=1 SV=1
202	204CFAI_HUMAN 502 Complement factor I OS=Homo sapiens GN=CFI PE=1 SV=2
203	205NEUR1_HUMAN 494 Sialidase-1 OS=Homo sapiens GN=NEU1 PE=1 SV=1
204	206AGAL_HUMAN 493 Alpha-galactosidase A OS=Homo sapiens GN=GLA PE=1 SV=1
205	207PCDGK_HUMAN 488 Protocadherin gamma-C3 OS=Homo sapiens GN=PCDHGC3 PE=1 SV=1
206	208CAH1_HUMAN 477 Carbonic anhydrase 1 OS=Homo sapiens GN=CA1 PE=1 SV=2
207	209OSCAR_HUMAN 474 Osteoclast-associated immunoglobulin-like receptor OS=Homo sapiens GN=OSCAR PE=1 SV=3
208	210HBD_HUMAN 473 Hemoglobin subunit delta OS=Homo sapiens GN=HBD PE=1 SV=2
209	211VTNC_HUMAN 473 Vitronectin OS=Homo sapiens GN=VTN PE=1 SV=1
210	212HBA_HUMAN 461 Hemoglobin subunit alpha OS=Homo sapiens GN=HBA1 PE=1 SV=2
211	213DPP2_HUMAN 457 Dipeptidyl peptidase 2 OS=Homo sapiens GN=DPP7 PE=1 SV=3
212	214CAD15_HUMAN 456 Cadherin-15 OS=Homo sapiens GN=CDH15 PE=1 SV=1
213	215FCG3A_HUMAN 455 Low affinity immunoglobulin gamma Fc region receptor III-A OS=Homo sapiens GN=FCGR3A PE=1 SV=2
214	216PEBP1_HUMAN 452 Phosphatidylethanolamine-binding protein 1 OS=Homo sapiens GN=PEBP1 PE=1 SV=3
215	217PROM1_HUMAN 452 Prominin-1 OS=Homo sapiens GN=PROM1 PE=1 SV=1
216	218BHMT1_HUMAN 451 Betaine--homocysteine S-methyltransferase 1 OS=Homo sapiens GN=BHMT PE=1 SV=2
217	219LAIR1_HUMAN 447 Leukocyte-associated immunoglobulin-like receptor 1 OS=Homo sapiens GN=LAIR1 PE=1 SV=1
218	220GSTP1_HUMAN 445 Glutathione S-transferase P OS=Homo sapiens GN=GSTP1 PE=1 SV=2
219	221ZG16B_HUMAN 442 Zymogen granule protein 16 homolog B OS=Homo sapiens GN=ZG16B PE=1 SV=3
220	222ANGL2_HUMAN 442 Angiopoietin-related protein 2 OS=Homo sapiens GN=ANGPTL2 PE=2 SV=1
221	223KIRR1_HUMAN 441 Kin of IRRE-like protein 1 OS=Homo sapiens GN=KIRREL PE=1 SV=2
222	224FREM2_HUMAN 440 FRAS1-related extracellular matrix protein 2 OS=Homo sapiens GN=FREM2 PE=1 SV=2
223	225TENX_HUMAN 440 Tenascin-X OS=Homo sapiens GN=TNXB PE=1 SV=4
224	226TNR14_HUMAN 440 Tumor necrosis factor receptor superfamily member 14 OS=Homo sapiens GN=TNFRSF14 PE=1 SV=3
225	227A4_HUMAN 440 Amyloid beta A4 protein OS=Homo sapiens GN=APP PE=1 SV=3
226	228ASAH1_HUMAN 437 Acid ceramidase OS=Homo sapiens GN=ASAH1 PE=1 SV=5
227	229CD27_HUMAN 436 CD27 antigen OS=Homo sapiens GN=CD27 PE=1 SV=2
228	230GRP78_HUMAN 429 78 kDa glucose-regulated protein OS=Homo sapiens GN=HSPA5 PE=1 SV=2
229	231TIMP2_HUMAN 427 Metalloproteinase inhibitor 2 OS=Homo sapiens GN=TIMP2 PE=1 SV=2
230	232HS71L_HUMAN 427 Heat shock 70 kDa protein 1-like OS=Homo sapiens GN=HSPA1L PE=1 SV=2
231	233PTPRS_HUMAN 425 Receptor-type tyrosine-protein phosphatase S OS=Homo sapiens GN=PTPRS PE=1 SV=3
232	234CHM2A_HUMAN 425 Charged multivesicular body protein 2a OS=Homo sapiens GN=CHMP2A PE=1 SV=1
233	235QSOX1_HUMAN 421 Sulfhydryl oxidase 1 OS=Homo sapiens GN=QSOX1 PE=1 SV=3
234	236FBLN1_HUMAN 419 Fibulin-1 OS=Homo sapiens GN=FBLN1 PE=1 SV=4
235	237EPHB4_HUMAN 419 Ephrin type-B receptor 4 OS=Homo sapiens GN=EPHB4 PE=1 SV=2
236	238CNTN1_HUMAN 418 Contactin-1 OS=Homo sapiens GN=CNTN1 PE=1 SV=1
237	239PPIA_HUMAN 416 Peptidyl-prolyl cis-trans isomerase A OS=Homo sapiens GN=PPIA PE=1 SV=2
238	240MA1A1_HUMAN 415 Mannosyl-oligosaccharide 1,2-alpha-mannosidase IA OS=Homo sapiens GN=MAN1A1 PE=1 SV=3
239	241ACY1_HUMAN 413 Aminoacylase-1 OS=Homo sapiens GN=ACY1 PE=1 SV=1
240	242OPCM_HUMAN 413 Opioid-binding protein/cell adhesion molecule OS=Homo sapiens GN=OPCML PE=1 SV=1
241	243PRDX1_HUMAN 410 Peroxiredoxin-1 OS=Homo sapiens GN=PRDX1 PE=1 SV=1
242	244PRDX2_HUMAN 406 Peroxiredoxin-2 OS=Homo sapiens GN=PRDX2 PE=1 SV=5
243	245CO4A2_HUMAN 406 Collagen alpha-2(IV) chain OS=Homo sapiens GN=COL4A2 PE=1 SV=4
244	246GNS_HUMAN 405 N-acetylglucosamine-6-sulfatase OS=Homo sapiens GN=GNS PE=1 SV=3
245	247NTF2_HUMAN 405 Nuclear transport factor 2 OS=Homo sapiens GN=NUTF2 PE=1 SV=1
246	248ACTBL_HUMAN 403 Beta-actin-like protein 2 OS=Homo sapiens GN=ACTBL2 PE=1 SV=2
247	249A2AP_HUMAN 399 Alpha-2-antiplasmin OS=Homo sapiens GN=SERPINF2 PE=1 SV=3
248	250AFAM_HUMAN 399 Afamin OS=Homo sapiens GN=AFM PE=1 SV=1
249	251GPC1_HUMAN 399 Glypican-1 OS=Homo sapiens GN=GPC1 PE=1 SV=2
250	252IBP2_HUMAN 397 Insulin-like growth factor-binding protein 2 OS=Homo sapiens GN=IGFBP2 PE=1 SV=2
251	253SDF1_HUMAN 396 Stromal cell-derived factor 1 OS=Homo sapiens GN=CXCL12 PE=1 SV=1
252	254NAPSA_HUMAN 396 Napsin-A OS=Homo sapiens GN=NAPSA PE=1 SV=1
253	255CNTFR_HUMAN 394 Ciliary neurotrophic factor receptor subunit alpha OS=Homo sapiens GN=CNTFR PE=1 SV=2
254	256FBLN5_HUMAN 392 Fibulin-5 OS=Homo sapiens GN=FBLN5 PE=1 SV=1
255	257SORL_HUMAN 390 Sortilin-related receptor OS=Homo sapiens GN=SORL1 PE=1 SV=2
256	258FLNA_HUMAN 387 Filamin-A OS=Homo sapiens GN=FLNA PE=1 SV=4
257	259PGS1_HUMAN 386 Biglycan OS=Homo sapiens GN=BGN PE=1 SV=2
258	260HEG1_HUMAN 381 Protein HEG homolog 1 OS=Homo sapiens GN=HEG1 PE=1 SV=3
259	261CLM9_HUMAN 380 CMRF35-like molecule 9 OS=Homo sapiens GN=CD300LG PE=1 SV=2
260	262PAPP2_HUMAN 377 Pappalysin-2 OS=Homo sapiens GN=PAPPA2 PE=1 SV=4
261	263G3P_HUMAN 377 Glyceraldehyde-3-phosphate dehydrogenase OS=Homo sapiens GN=GAPDH PE=1 SV=3
262	264CSF1_HUMAN 377 Macrophage colony-stimulating factor 1 OS=Homo sapiens GN=CSF1 PE=1 SV=2
263	265PDC6I_HUMAN 376 Programmed cell death 6-interacting protein OS=Homo sapiens GN=PDCD6IP PE=1 SV=1
264	266GGT6_HUMAN 374 Gamma-glutamyltransferase 6 OS=Homo sapiens GN=GGT6 PE=2 SV=2
265	267RENR_HUMAN 373 Renin receptor OS=Homo sapiens GN=ATP6AP2 PE=1 SV=2
266	268GLRX1_HUMAN 369 Glutaredoxin-1 OS=Homo sapiens GN=GLRX PE=1 SV=2
267	269IBP3_HUMAN 368 Insulin-like growth factor-binding protein 3 OS=Homo sapiens GN=IGFBP3 PE=1 SV=2
268	270NUCB1_HUMAN 367 Nucleobindin-1 OS=Homo sapiens GN=NUCB1 PE=1 SV=4
269	271PLD3_HUMAN 366 Phospholipase D3 OS=Homo sapiens GN=PLD3 PE=1 SV=1
270	272BPIB2_HUMAN 364 BPI fold-containing family B member 2 OS=Homo sapiens GN=BPIFB2 PE=1 SV=2
271	273SULF2_HUMAN 363 Extracellular sulfatase Sulf-2 OS=Homo sapiens GN=SULF2 PE=1 SV=1
272	274HYAL1_HUMAN 363 Hyaluronidase-1 OS=Homo sapiens GN=HYAL1 PE=1 SV=2
273	275CADM1_HUMAN 360 Cell adhesion molecule 1 OS=Homo sapiens GN=CADM1 PE=1 SV=2
274	276KVD16_HUMAN 357 Immunoglobulin kappa variable 1D-16 (Fragment) OS=Homo sapiens GN=IGKV1D-16 PE=3 SV=2
275	277CATB_HUMAN 356 Cathepsin B OS=Homo sapiens GN=CTSB PE=1 SV=3
276	278PRDX6_HUMAN 356 Peroxiredoxin-6 OS=Homo sapiens GN=PRDX6 PE=1 SV=3
277	279APOA_HUMAN 354 Apolipoprotein(a) OS=Homo sapiens GN=LPA PE=1 SV=1
278	280B4GA1_HUMAN 354 Beta-1,4-glucuronyltransferase 1 OS=Homo sapiens GN=B4GAT1 PE=1 SV=1
279	281HS71A_HUMAN 351 Heat shock 70 kDa protein 1A OS=Homo sapiens GN=HSPA1A PE=1 SV=1
280	282MIEN1_HUMAN 349 Migration and invasion enhancer 1 OS=Homo sapiens GN=MIEN1 PE=1 SV=1
281	283CBPQ_HUMAN 347 Carboxypeptidase Q OS=Homo sapiens GN=CPQ PE=1 SV=1
282	284GPC4_HUMAN 347 Glypican-4 OS=Homo sapiens GN=GPC4 PE=1 SV=4
283	285CAH2_HUMAN 346 Carbonic anhydrase 2 OS=Homo sapiens GN=CA2 PE=1 SV=2
284	286FAT4_HUMAN 346 Protocadherin Fat 4 OS=Homo sapiens GN=FAT4 PE=1 SV=2
285	287NHRF1_HUMAN 339 Na(+)/H(+) exchange regulatory cofactor NHE-RF1 OS=Homo sapiens GN=SLC9A3R1 PE=1 SV=4
286	288FCG3B_HUMAN 335 Low affinity immunoglobulin gamma Fc region receptor III-B OS=Homo sapiens GN=FCGR3B PE=1 SV=2
287	289PD1L2_HUMAN 332 Programmed cell death 1 ligand 2 OS=Homo sapiens GN=PDCD1LG2 PE=1 SV=2
288	290PRG2_HUMAN 332 Bone marrow proteoglycan OS=Homo sapiens GN=PRG2 PE=1 SV=2
289	291BID_HUMAN 331 BH3-interacting domain death agonist OS=Homo sapiens GN=BID PE=1 SV=1
290	292GFRP_HUMAN 329 GTP cyclohydrolase 1 feedback regulatory protein OS=Homo sapiens GN=GCHFR PE=1 SV=3
291	293ISLR_HUMAN 327 Immunoglobulin superfamily containing leucine-rich repeat protein OS=Homo sapiens GN=ISLR PE=2
292	294GPC3_HUMAN 326 Glypican-3 OS=Homo sapiens GN=GPC3 PE=1 SV=1
293	295VAS1_HUMAN 325 V-type proton ATPase subunit S1 OS=Homo sapiens GN=ATP6AP1 PE=1 SV=2
294	296MUC6_HUMAN 325 Mucin-6 OS=Homo sapiens GN=MUC6 PE=1 SV=3
295	297THTM_HUMAN 324 3-mercaptopyruvate sulfurtransferase OS=Homo sapiens GN=MPST PE=1 SV=3
296	298LV147_HUMAN 323 Immunoglobulin lambda variable 1-47 OS=Homo sapiens GN=IGLV1-47 PE=1 SV=2
297	299CDHR5_HUMAN 322 Cadherin-related family member 5 OS=Homo sapiens GN=CDHR5 PE=1 SV=3
298	300LYVE1_HUMAN 320 Lymphatic vessel endothelial hyaluronic acid receptor 1 OS=Homo sapiens GN=LYVE1 PE=1 SV=2
299	301PCD16_HUMAN 320 Protocadherin-16 OS=Homo sapiens GN=DCHS1 PE=1 SV=1
300	302LAIR2_HUMAN 314 Leukocyte-associated immunoglobulin-like receptor 2 OS=Homo sapiens GN=LAIR2 PE=1 SV=1
301	303PCOC1_HUMAN 312 Procollagen C-endopeptidase enhancer 1 OS=Homo sapiens GN=PCOLCE PE=1 SV=2
302	304LAMC1_HUMAN 309 Laminin subunit gamma-1 OS=Homo sapiens GN=LAMC1 PE=1 SV=3
303	305ACV1B_HUMAN 309 Activin receptor type-1B OS=Homo sapiens GN=ACVR1B PE=1 SV=1
304	306OLFM4_HUMAN 307 Olfactomedin-4 OS=Homo sapiens GN=OLFM4 PE=1 SV=1
305	307CADH2_HUMAN 307 Cadherin-2 OS=Homo sapiens GN=CDH2 PE=1 SV=4
306	308EPHA1_HUMAN 306 Ephrin type-A receptor 1 OS=Homo sapiens GN=EPHA1 PE=1 SV=4
307	309EFC14_HUMAN 303 EF-hand calcium-binding domain-containing protein 14 OS=Homo sapiens GN=EFCAB14 PE=1 SV=1
308	310TWSG1_HUMAN 302 Twisted gastrulation protein homolog 1 OS=Homo sapiens GN=TWSG1 PE=1 SV=1
309	311ATS1_HUMAN 302 A disintegrin and metalloproteinase with thrombospondin motifs 1 OS=Homo sapiens GN=ADAMTS1 PE=
310	312LV746_HUMAN 302 Immunoglobulin lambda variable 7-46 OS=Homo sapiens GN=IGLV7-46 PE=3 SV=4
311	313KV116_HUMAN 300 Immunoglobulin kappa variable 1-16 OS=Homo sapiens GN=IGKV1-16 PE=1 SV=2
312	314ITIH1_HUMAN 298 Inter-alpha-trypsin inhibitor heavy chain H1 OS=Homo sapiens GN=ITIH1 PE=1 SV=3
313	315HAVR2_HUMAN 297 Hepatitis A virus cellular receptor 2 OS=Homo sapiens GN=HAVCR2 PE=1 SV=3
314	316DSG1_HUMAN 297 Desmoglein-1 OS=Homo sapiens GN=DSG1 PE=1 SV=2
315	317CATC_HUMAN 296 Dipeptidyl peptidase 1 OS=Homo sapiens GN=CTSC PE=1 SV=2
316	318FBN1_HUMAN 295 Fibrillin-1 OS=Homo sapiens GN=FBN1 PE=1 SV=3
317	319LCN1_HUMAN 295 Lipocalin-1 OS=Homo sapiens GN=LCN1 PE=1 SV=1
318	320IL6RB_HUMAN 294 Interleukin-6 receptor subunit beta OS=Homo sapiens GN=IL6ST PE=1 SV=2
319	321ANXA2_HUMAN 294 Annexin A2 OS=Homo sapiens GN=ANXA2 PE=1 SV=2
320	322EPHA7_HUMAN 293 Ephrin type-A receptor 7 OS=Homo sapiens GN=EPHA7 PE=1 SV=3
321	323CILP1_HUMAN 292 Cartilage intermediate layer protein 1 OS=Homo sapiens GN=CILP PE=1 SV=4
322	324FABPL_HUMAN 292 Fatty acid-binding protein, liver OS=Homo sapiens GN=FABP1 PE=1 SV=1
323	325F16P1_HUMAN 290 Fructose-1,6-bisphosphatase 1 OS=Homo sapiens GN=FBP1 PE=1 SV=5
324	326FLNC_HUMAN 290 Filamin-C OS=Homo sapiens GN=FLNC PE=1 SV=3
325	327ICAM2_HUMAN 287 Intercellular adhesion molecule 2 OS=Homo sapiens GN=ICAM2 PE=1 SV=2
326	328FBLN7_HUMAN 286 Fibulin-7 OS=Homo sapiens GN=FBLN7 PE=2 SV=1
327	329SPIT1_HUMAN 286 Kunitz-type protease inhibitor 1 OS=Homo sapiens GN=SPINT1 PE=1 SV=2
328	330PAG15_HUMAN 285 Group XV phospholipase A2 OS=Homo sapiens GN=PLA2G15 PE=1 SV=2
329	331HGFL_HUMAN 284 Hepatocyte growth factor-like protein OS=Homo sapiens GN=MST1 PE=1 SV=2
330	332FBLN4_HUMAN 279 EGF-containing fibulin-like extracellular matrix protein 2 OS=Homo sapiens GN=EFEMP2 PE=1 SV=3
331	3331433Z_HUMAN 279 14-3-3 protein zeta/delta OS=Homo sapiens GN=YWHAZ PE=1 SV=1
332	334ARSA_HUMAN 277 Arylsulfatase A OS=Homo sapiens GN=ARSA PE=1 SV=3
333	335UPAR_HUMAN 276 Urokinase plasminogen activator surface receptor OS=Homo sapiens GN=PLAUR PE=1 SV=1
334	336PEPA3_HUMAN 272 Pepsin A-3 OS=Homo sapiens GN=PGA3 PE=1 SV=1
335	337ALDOA_HUMAN 272 Fructose-bisphosphate aldolase A OS=Homo sapiens GN=ALDOA PE=1 SV=2
336	338HSPB1_HUMAN 271 Heat shock protein beta-1 OS=Homo sapiens GN=HSPB1 PE=1 SV=2
337	339APOA4_HUMAN 271 Apolipoprotein A-IV OS=Homo sapiens GN=APOA4 PE=1 SV=3
338	340EZRI_HUMAN 271 Ezrin OS=Homo sapiens GN=EZR PE=1 SV=4
339	341MMP9_HUMAN 268 Matrix metalloproteinase-9 OS=Homo sapiens GN=MMP9 PE=1 SV=3
340	342CTGF_HUMAN 267 Connective tissue growth factor OS=Homo sapiens GN=CTGF PE=1 SV=2
341	343KV401_HUMAN 267 Immunoglobulin kappa variable 4-1 OS=Homo sapiens GN=IGKV4-1 PE=1 SV=1
342	344PHP14_HUMAN 263 14 kDa phosphohistidine phosphatase OS=Homo sapiens GN=PHPT1 PE=1 SV=1
343	345ICOSL_HUMAN 263 ICOS ligand OS=Homo sapiens GN=ICOSLG PE=1 SV=2
344	346BLVRB_HUMAN 263 Flavin reductase (NADPH) OS=Homo sapiens GN=BLVRB PE=1 SV=3
345	347NEO1_HUMAN 263 Neogenin OS=Homo sapiens GN=NEO1 PE=1 SV=2
346	348ROR1_HUMAN 259 Inactive tyrosine-protein kinase transmembrane receptor ROR1 OS=Homo sapiens GN=ROR1 PE=1 SV=2
347	349DNS2A_HUMAN 257 Deoxyribonuclease-2-alpha OS=Homo sapiens GN=DNASE2 PE=1 SV=2
348	350RETN_HUMAN 257 Resistin OS=Homo sapiens GN=RETN PE=1 SV=1
349	351TNR11_HUMAN 257 Tumor necrosis factor receptor superfamily member 11A OS=Homo sapiens GN=TNFRSF11A PE=1 SV=1
350	352CUTA_HUMAN 255 Protein CutA OS=Homo sapiens GN=CUTA PE=1 SV=2
351	353LDHA_HUMAN 253 L-lactate dehydrogenase A chain OS=Homo sapiens GN=LDHA PE=1 SV=2
352	354COF1_HUMAN 251 Cofilin-1 OS=Homo sapiens GN=CFL1 PE=1 SV=3
353	355HEXA_HUMAN 251 Beta-hexosaminidase subunit alpha OS=Homo sapiens GN=HEXA PE=1 SV=2
354	356PNPH_HUMAN 250 Purine nucleoside phosphorylase OS=Homo sapiens GN=PNP PE=1 SV=2
355	357COCA1_HUMAN 250 Collagen alpha-1(XII) chain OS=Homo sapiens GN=COL12A1 PE=1 SV=2
356	358IGLL1_HUMAN 249 Immunoglobulin lambda-like polypeptide 1 OS=Homo sapiens GN=IGLL1 PE=1 SV=1
357	359CHM4B_HUMAN 244 Charged multivesicular body protein 4b OS=Homo sapiens GN=CHMP4B PE=1 SV=1
358	360EFNB1_HUMAN 243 Ephrin-B1 OS=Homo sapiens GN=EFNB1 PE=1 SV=1
359	361BT2A1_HUMAN 242 Butyrophilin subfamily 2 member A1 OS=Homo sapiens GN=BTN2A1 PE=1 SV=3
360	362AGRG1_HUMAN 242 Adhesion G-protein coupled receptor G1 OS=Homo sapiens GN=ADGRG1 PE=1 SV=2
361	363NTRI_HUMAN 242 Neurotrimin OS=Homo sapiens GN=NTM PE=1 SV=1
362	364PCP_HUMAN 239 Lysosomal Pro-X carboxypeptidase OS=Homo sapiens GN=PRCP PE=1 SV=1
363	365PEDF_HUMAN 239 Pigment epithelium-derived factor OS=Homo sapiens GN=SERPINF1 PE=1 SV=4
364	366PDGFA_HUMAN 237 Platelet-derived growth factor subunit A OS=Homo sapiens GN=PDGFA PE=1 SV=1
365	367PGFRB_HUMAN 237 Platelet-derived growth factor receptor beta OS=Homo sapiens GN=PDGFRB PE=1 SV=1
366	368FCGBP_HUMAN 236 IgGFc-binding protein OS=Homo sapiens GN=FCGBP PE=1 SV=3
367	369GGACT_HUMAN 235 Gamma-glutamylaminecyclotransferase OS=Homo sapiens GN=GGACT PE=1 SV=2
368	370MOES_HUMAN 234 Moesin OS=Homo sapiens GN=MSN PE=1 SV=3
369	371KV315_HUMAN 233 Immunoglobulin kappa variable 3-15 OS=Homo sapiens GN=IGKV3-15 PE=1 SV=2
370	372WFDC2_HUMAN 232 WAP four-disulfide core domain protein 2 OS=Homo sapiens GN=WFDC2 PE=1 SV=2
371	373GP180_HUMAN 231 Integral membrane protein GPR180 OS=Homo sapiens GN=GPR180 PE=2 SV=1
372	374SEMG2_HUMAN 230 Semenogelin-2 OS=Homo sapiens GN=SEMG2 PE=1 SV=1
373	375MEGF8_HUMAN 230 Multiple epidermal growth factor-like domains protein 8 OS=Homo sapiens GN=MEGF8 PE=1 SV=2
374	376KCRB_HUMAN 230 Creatine kinase B-type OS=Homo sapiens GN=CKB PE=1 SV=1
375	377MDHC_HUMAN 229 Malate dehydrogenase, cytoplasmic OS=Homo sapiens GN=MDH1 PE=1 SV=4
376	378HRG_HUMAN 227 Histidine-rich glycoprotein OS=Homo sapiens GN=HRG PE=1 SV=1
377	379CBPE_HUMAN 226 Carboxypeptidase E OS=Homo sapiens GN=CPE PE=1 SV=1
378	380CYTA_HUMAN 226 Cystatin-A OS=Homo sapiens GN=CSTA PE=1 SV=1
379	381DERM_HUMAN 225 Dermatopontin OS=Homo sapiens GN=DPT PE=1 SV=2
380	382CNDP2_HUMAN 225 Cytosolic non-specific dipeptidase OS=Homo sapiens GN=CNDP2 PE=1 SV=2
381	383UBQL1_HUMAN 224 Ubiquilin-1 OS=Homo sapiens GN=UBQLN1 PE=1 SV=2
382	384CO5A3_HUMAN 224 Collagen alpha-3(V) chain OS=Homo sapiens GN=COL5A3 PE=1 SV=3
383	385CETP_HUMAN 224 Cholesteryl ester transfer protein OS=Homo sapiens GN=CETP PE=1 SV=2
384	386CLM8_HUMAN 223 CMRF35-like molecule 8 OS=Homo sapiens GN=CD300A PE=1 SV=2
385	387AGRF4_HUMAN 223 Adhesion G protein-coupled receptor F4 OS=Homo sapiens GN=ADGRF4 PE=2 SV=3
386	388LYSC_HUMAN 223 Lysozyme C OS=Homo sapiens GN=LYZ PE=1 SV=1
387	389IDHC_HUMAN 221 Isocitrate dehydrogenase [NADP] cytoplasmic OS=Homo sapiens GN=IDH1 PE=1 SV=2
388	390PPIB_HUMAN 220 Peptidyl-prolyl cis-trans isomerase B OS=Homo sapiens GN=PPIB PE=1 SV=2
389	391FCN2_HUMAN 219 Ficolin-2 OS=Homo sapiens GN=FCN2 PE=1 SV=2
390	392UCHL1_HUMAN 217 Ubiquitin carboxyl-terminal hydrolase isozyme L1 OS=Homo sapiens GN=UCHL1 PE=1 SV=2
391	393KAIN_HUMAN 216 Kallistatin OS=Homo sapiens GN=SERPINA4 PE=1 SV=3
392	394ODO2_HUMAN 216 Dihydrolipoyllysine-residue succinyltransferase component of 2-oxoglutarate dehydrogenase compl
393	395ASSY_HUMAN 215 Argininosuccinate synthase OS=Homo sapiens GN=ASS1 PE=1 SV=2
394	396EF1A1_HUMAN 215 Elongation factor 1-alpha 1 OS=Homo sapiens GN=EEF1A1 PE=1 SV=1
395	397DNAS1_HUMAN 215 Deoxyribonuclease-1 OS=Homo sapiens GN=DNASE1 PE=1 SV=1
396	398NCAM1_HUMAN 214 Neural cell adhesion molecule 1 OS=Homo sapiens GN=NCAM1 PE=1 SV=3
397	399GGT1_HUMAN 212 Gamma-glutamyltranspeptidase 1 OS=Homo sapiens GN=GGT1 PE=1 SV=2
398	400RET4_HUMAN 211 Retinol-binding protein 4 OS=Homo sapiens GN=RBP4 PE=1 SV=3
399	401C1S_HUMAN 211 Complement C1s subcomponent OS=Homo sapiens GN=C1S PE=1 SV=1
400	402LAMA5_HUMAN 210 Laminin subunit alpha-5 OS=Homo sapiens GN=LAMA5 PE=1 SV=8
401	403AK1A1_HUMAN 209 Alcohol dehydrogenase [NADP(+)] OS=Homo sapiens GN=AKR1A1 PE=1 SV=3
402	404TXND5_HUMAN 209 Thioredoxin domain-containing protein 5 OS=Homo sapiens GN=TXNDC5 PE=1 SV=2
403	405BASP1_HUMAN 207 Brain acid soluble protein 1 OS=Homo sapiens GN=BASP1 PE=1 SV=2
404	406EPHB3_HUMAN 207 Ephrin type-B receptor 3 OS=Homo sapiens GN=EPHB3 PE=1 SV=2
405	407TKFC_HUMAN 205 Triokinase/FMN cyclase OS=Homo sapiens GN=TKFC PE=1 SV=2
406	408EPHB6_HUMAN 205 Ephrin type-B receptor 6 OS=Homo sapiens GN=EPHB6 PE=1 SV=4
407	409MIME_HUMAN 204 Mimecan OS=Homo sapiens GN=OGN PE=1 SV=1
408	410MSLN_HUMAN 203 Mesothelin OS=Homo sapiens GN=MSLN PE=1 SV=2
409	411RAB10_HUMAN 202 Ras-related protein Rab-10 OS=Homo sapiens GN=RAB10 PE=1 SV=1
410	412CF120_HUMAN 202 UPF0669 protein C6orf120 OS=Homo sapiens GN=C6orf120 PE=1 SV=1
411	413ATRN_HUMAN 201 Attractin OS=Homo sapiens GN=ATRN PE=1 SV=2
412	414CP089_HUMAN 201 UPF0764 protein C16orf89 OS=Homo sapiens GN=C16orf89 PE=1 SV=2
413	415LEG3_HUMAN 200 Galectin-3 OS=Homo sapiens GN=LGALS3 PE=1 SV=5
414	416NAGAB_HUMAN 199 Alpha-N-acetylgalactosaminidase OS=Homo sapiens GN=NAGA PE=1 SV=2
415	417KV117_HUMAN 199 Immunoglobulin kappa variable 1-17 OS=Homo sapiens GN=IGKV1-17 PE=1 SV=2
416	418KV311_HUMAN 198 Immunoglobulin kappa variable 3-11 OS=Homo sapiens GN=IGKV3-11 PE=1 SV=1
417	419TGFR1_HUMAN 198 TGF-beta receptor type-1 OS=Homo sapiens GN=TGFBR1 PE=1 SV=1
418	420FLNB_HUMAN 198 Filamin-B OS=Homo sapiens GN=FLNB PE=1 SV=2
419	421PCDAC_HUMAN 197 Protocadherin alpha-12 OS=Homo sapiens GN=PCDHA12 PE=2 SV=1
420	422ACE2_HUMAN 196 Angiotensin-converting enzyme 2 OS=Homo sapiens GN=ACE2 PE=1 SV=2
421	423GPC5B_HUMAN 194 G-protein coupled receptor family C group 5 member B OS=Homo sapiens GN=GPRC5B PE=2 SV=2
422	424HEXB_HUMAN 193 Beta-hexosaminidase subunit beta OS=Homo sapiens GN=HEXB PE=1 SV=3
423	425PCDA6_HUMAN 193 Protocadherin alpha-6 OS=Homo sapiens GN=PCDHA6 PE=2 SV=1
424	426R4RL2_HUMAN 193 Reticulon-4 receptor-like 2 OS=Homo sapiens GN=RTN4RL2 PE=1 SV=1
425	427BY55_HUMAN 192 CD160 antigen OS=Homo sapiens GN=CD160 PE=1 SV=1
426	428AQP1_HUMAN 192 Aquaporin-1 OS=Homo sapiens GN=AQP1 PE=1 SV=3
427	429HEPC_HUMAN 191 Hepcidin OS=Homo sapiens GN=HAMP PE=1 SV=2
428	430PODXL_HUMAN 190 Podocalyxin OS=Homo sapiens GN=PODXL PE=1 SV=2
429	431LEG9_HUMAN 189 Galectin-9 OS=Homo sapiens GN=LGALS9 PE=1 SV=2
430	432CH10_HUMAN 187 10 kDa heat shock protein, mitochondrial OS=Homo sapiens GN=HSPE1 PE=1 SV=2
431	433BROX_HUMAN 183 BRO1 domain-containing protein BROX OS=Homo sapiens GN=BROX PE=1 SV=1
432	434ANTR1_HUMAN 183 Anthrax toxin receptor 1 OS=Homo sapiens GN=ANTXR1 PE=1 SV=2
433	435PPGB_HUMAN 182 Lysosomal protective protein OS=Homo sapiens GN=CTSA PE=1 SV=2
434	436K2C1_HUMAN 182 Keratin, type II cytoskeletal 1 OS=Homo sapiens GN=KRT1 PE=1 SV=6
435	437PGCA_HUMAN 182 Aggrecan core protein OS=Homo sapiens GN=ACAN PE=1 SV=2
436	438TFF2_HUMAN 181 Trefoil factor 2 OS=Homo sapiens GN=TFF2 PE=1 SV=2
437	439KV224_HUMAN 181 Immunoglobulin kappa variable 2-24 OS=Homo sapiens GN=IGKV2-24 PE=3 SV=1
438	440CA2D1_HUMAN 181 Voltage-dependent calcium channel subunit alpha-2/delta-1 OS=Homo sapiens GN=CACNA2D1 PE=1 SV=3
439	441PXDC2_HUMAN 180 Plexin domain-containing protein 2 OS=Homo sapiens GN=PLXDC2 PE=1 SV=1
440	442IGJ_HUMAN 180 Immunoglobulin J chain OS=Homo sapiens GN=JCHAIN PE=1 SV=4
441	443COMP_HUMAN 180 Cartilage oligomeric matrix protein OS=Homo sapiens GN=COMP PE=1 SV=2
442	444EGLN_HUMAN 179 Endoglin OS=Homo sapiens GN=ENG PE=1 SV=2
443	445MATN4_HUMAN 178 Matrilin-4 OS=Homo sapiens GN=MATN4 PE=1 SV=3
444	446OMD_HUMAN 177 Osteomodulin OS=Homo sapiens GN=OMD PE=1 SV=1
445	447HV323_HUMAN 177 Immunoglobulin heavy variable 3-23 OS=Homo sapiens GN=IGHV3-23 PE=1 SV=2
446	448APLP2_HUMAN 177 Amyloid-like protein 2 OS=Homo sapiens GN=APLP2 PE=1 SV=2
447	449ANXA1_HUMAN 176 Annexin A1 OS=Homo sapiens GN=ANXA1 PE=1 SV=2
448	450IGFR1_HUMAN 174 IGF-like family receptor 1 OS=Homo sapiens GN=IGFLR1 PE=1 SV=1
449	4511433E_HUMAN 172 14-3-3 protein epsilon OS=Homo sapiens GN=YWHAE PE=1 SV=1
450	452TGBR3_HUMAN 172 Transforming growth factor beta receptor type 3 OS=Homo sapiens GN=TGFBR3 PE=1 SV=3
451	453LTBP2_HUMAN 169 Latent-transforming growth factor beta-binding protein 2 OS=Homo sapiens GN=LTBP2 PE=1 SV=3
452	454GALNS_HUMAN 169 N-acetylgalactosamine-6-sulfatase OS=Homo sapiens GN=GALNS PE=1 SV=1
453	455NEUS_HUMAN 166 Neuroserpin OS=Homo sapiens GN=SERPINI1 PE=1 SV=1
454	456BHMT2_HUMAN 165 S-methylmethionine--homocysteine S-methyltransferase BHMT2 OS=Homo sapiens GN=BHMT2 PE=1 SV=1
455	457PROF1_HUMAN 164 Profilin-1 OS=Homo sapiens GN=PFN1 PE=1 SV=2
456	458BAMBI_HUMAN 164 BMP and activin membrane-bound inhibitor homolog OS=Homo sapiens GN=BAMBI PE=1 SV=1
457	459PCD12_HUMAN 160 Protocadherin-12 OS=Homo sapiens GN=PCDH12 PE=1 SV=1
458	460MUC1_HUMAN 160 Mucin-1 OS=Homo sapiens GN=MUC1 PE=1 SV=3
459	461CADM3_HUMAN 160 Cell adhesion molecule 3 OS=Homo sapiens GN=CADM3 PE=1 SV=1
460	462CATZ_HUMAN 159 Cathepsin Z OS=Homo sapiens GN=CTSZ PE=1 SV=1
461	463SORT_HUMAN 158 Sortilin OS=Homo sapiens GN=SORT1 PE=1 SV=3
462	464CADH3_HUMAN 158 Cadherin-3 OS=Homo sapiens GN=CDH3 PE=1 SV=2
463	465ADX_HUMAN 158 Adrenodoxin, mitochondrial OS=Homo sapiens GN=FDX1 PE=1 SV=1
464	466KV105_HUMAN 158 Immunoglobulin kappa variable 1-5 OS=Homo sapiens GN=IGKV1-5 PE=1 SV=2
465	467PRIO_HUMAN 157 Major prion protein OS=Homo sapiens GN=PRNP PE=1 SV=1
466	468TNR1B_HUMAN 157 Tumor necrosis factor receptor superfamily member 1B OS=Homo sapiens GN=TNFRSF1B PE=1 SV=3
467	469MDR1_HUMAN 157 Multidrug resistance protein 1 OS=Homo sapiens GN=ABCB1 PE=1 SV=3
468	4701433G_HUMAN 157 14-3-3 protein gamma OS=Homo sapiens GN=YWHAG PE=1 SV=2
469	471ATNG_HUMAN 157 Sodium/potassium-transporting ATPase subunit gamma OS=Homo sapiens GN=FXYD2 PE=1 SV=3
470	472NOV_HUMAN 156 Protein NOV homolog OS=Homo sapiens GN=NOV PE=1 SV=1
471	473SEM5A_HUMAN 156 Semaphorin-5A OS=Homo sapiens GN=SEMA5A PE=1 SV=3
472	474DDR1_HUMAN 156 Epithelial discoidin domain-containing receptor 1 OS=Homo sapiens GN=DDR1 PE=1 SV=1
473	475CDHR2_HUMAN 156 Cadherin-related family member 2 OS=Homo sapiens GN=CDHR2 PE=1 SV=2
474	476HS90A_HUMAN 155 Heat shock protein HSP 90-alpha OS=Homo sapiens GN=HSP90AA1 PE=1 SV=5
475	477B4GT1_HUMAN 154 Beta-1,4-galactosyltransferase 1 OS=Homo sapiens GN=B4GALT1 PE=1 SV=5
476	478I18BP_HUMAN 153 Interleukin-18-binding protein OS=Homo sapiens GN=IL18BP PE=1 SV=2
477	479CO9_HUMAN 153 Complement component C9 OS=Homo sapiens GN=C9 PE=1 SV=2
478	480EPHA4_HUMAN 151 Ephrin type-A receptor 4 OS=Homo sapiens GN=EPHA4 PE=1 SV=1
479	481ANXA5_HUMAN 149 Annexin A5 OS=Homo sapiens GN=ANXA5 PE=1 SV=2
480	482FHR1_HUMAN 149 Complement factor H-related protein 1 OS=Homo sapiens GN=CFHR1 PE=1 SV=2
481	483PTPRJ_HUMAN 146 Receptor-type tyrosine-protein phosphatase eta OS=Homo sapiens GN=PTPRJ PE=1 SV=3
482	484CAPG_HUMAN 145 Macrophage-capping protein OS=Homo sapiens GN=CAPG PE=1 SV=2
483	485GTR5_HUMAN 145 Solute carrier family 2, facilitated glucose transporter member 5 OS=Homo sapiens GN=SLC2A5 PE=
484	486PPAL_HUMAN 144 Lysosomal acid phosphatase OS=Homo sapiens GN=ACP2 PE=1 SV=3
485	487COCH_HUMAN 144 Cochlin OS=Homo sapiens GN=COCH PE=1 SV=1
486	488CALC_HUMAN 142 Calcitonin OS=Homo sapiens GN=CALCA PE=1 SV=2
487	489GDIB_HUMAN 142 Rab GDP dissociation inhibitor beta OS=Homo sapiens GN=GDI2 PE=1 SV=2
488	490GGH_HUMAN 142 Gamma-glutamyl hydrolase OS=Homo sapiens GN=GGH PE=1 SV=2
489	491LV140_HUMAN 141 Immunoglobulin lambda variable 1-40 OS=Homo sapiens GN=IGLV1-40 PE=1 SV=2
490	492CBR1_HUMAN 141 Carbonyl reductase [NADPH] 1 OS=Homo sapiens GN=CBR1 PE=1 SV=3
491	493RAB7A_HUMAN 140 Ras-related protein Rab-7a OS=Homo sapiens GN=RAB7A PE=1 SV=1
492	494FGFR1_HUMAN 140 Fibroblast growth factor receptor 1 OS=Homo sapiens GN=FGFR1 PE=1 SV=3
493	495LV218_HUMAN 140 Immunoglobulin lambda variable 2-18 OS=Homo sapiens GN=IGLV2-18 PE=3 SV=2
494	496CALR_HUMAN 139 Calreticulin OS=Homo sapiens GN=CALR PE=1 SV=1
495	497LFA3_HUMAN 139 Lymphocyte function-associated antigen 3 OS=Homo sapiens GN=CD58 PE=1 SV=1
496	498DDTL_HUMAN 139 D-dopachrome decarboxylase-like protein OS=Homo sapiens GN=DDTL PE=2 SV=1
497	499ACTN4_HUMAN 138 Alpha-actinin-4 OS=Homo sapiens GN=ACTN4 PE=1 SV=2
498	500TENA_HUMAN 138 Tenascin OS=Homo sapiens GN=TNC PE=1 SV=3
499	501LIRA5_HUMAN 138 Leukocyte immunoglobulin-like receptor subfamily A member 5 OS=Homo sapiens GN=LILRA5 PE=1 SV=1
500	502RIDA_HUMAN 138 2-iminobutanoate/2-iminopropanoate deaminase OS=Homo sapiens GN=RIDA PE=1 SV=1
501	503AMNLS_HUMAN 138 Protein amnionless OS=Homo sapiens GN=AMN PE=1 SV=2
502	504HS90B_HUMAN 137 Heat shock protein HSP 90-beta OS=Homo sapiens GN=HSP90AB1 PE=1 SV=4
503	505ANXA7_HUMAN 136 Annexin A7 OS=Homo sapiens GN=ANXA7 PE=1 SV=3
504	506S12A1_HUMAN 136 Solute carrier family 12 member 1 OS=Homo sapiens GN=SLC12A1 PE=1 SV=2
505	507LY6H_HUMAN 136 Lymphocyte antigen 6H OS=Homo sapiens GN=LY6H PE=1 SV=1
506	508CRYAB_HUMAN 136 Alpha-crystallin B chain OS=Homo sapiens GN=CRYAB PE=1 SV=2
507	509MRC2_HUMAN 136 C-type mannose receptor 2 OS=Homo sapiens GN=MRC2 PE=1 SV=2
508	510CO1A2_HUMAN 135 Collagen alpha-2(I) chain OS=Homo sapiens GN=COL1A2 PE=1 SV=7
509	511PARK7_HUMAN 135 Protein DJ-1 OS=Homo sapiens GN=PARK7 PE=1 SV=2
510	512SCUB2_HUMAN 135 Signal peptide, CUB and EGF-like domain-containing protein 2 OS=Homo sapiens GN=SCUBE2 PE=2 SV=
511	513CO3_HUMAN 135 Complement C3 OS=Homo sapiens GN=C3 PE=1 SV=2
512	514PSCA_HUMAN 135 Prostate stem cell antigen OS=Homo sapiens GN=PSCA PE=1 SV=1
513	515S10AB_HUMAN 135 Protein S100-A11 OS=Homo sapiens GN=S100A11 PE=1 SV=2
514	516AGRP_HUMAN 135 Agouti-related protein OS=Homo sapiens GN=AGRP PE=1 SV=1
515	517CLN5_HUMAN 135 Ceroid-lipofuscinosis neuronal protein 5 OS=Homo sapiens GN=CLN5 PE=1 SV=2
516	518EHD1_HUMAN 135 EH domain-containing protein 1 OS=Homo sapiens GN=EHD1 PE=1 SV=2
517	519BASI_HUMAN 134 Basigin OS=Homo sapiens GN=BSG PE=1 SV=2
518	520KPYM_HUMAN 134 Pyruvate kinase PKM OS=Homo sapiens GN=PKM PE=1 SV=4
519	521SPIT2_HUMAN 134 Kunitz-type protease inhibitor 2 OS=Homo sapiens GN=SPINT2 PE=1 SV=2
520	522MIA3_HUMAN 134 Melanoma inhibitory activity protein 3 OS=Homo sapiens GN=MIA3 PE=1 SV=1
521	523LV151_HUMAN 133 Immunoglobulin lambda variable 1-51 OS=Homo sapiens GN=IGLV1-51 PE=1 SV=2
522	524COTL1_HUMAN 133 Coactosin-like protein OS=Homo sapiens GN=COTL1 PE=1 SV=3
523	525HV307_HUMAN 132 Immunoglobulin heavy variable 3-7 OS=Homo sapiens GN=IGHV3-7 PE=1 SV=2
524	526SMR3B_HUMAN 132 Submaxillary gland androgen-regulated protein 3B OS=Homo sapiens GN=SMR3B PE=1 SV=2
525	527VPS4B_HUMAN 132 Vacuolar protein sorting-associated protein 4B OS=Homo sapiens GN=VPS4B PE=1 SV=2
526	528PRDX5_HUMAN 131 Peroxiredoxin-5, mitochondrial OS=Homo sapiens GN=PRDX5 PE=1 SV=4
527	529ADIRF_HUMAN 131 Adipogenesis regulatory factor OS=Homo sapiens GN=ADIRF PE=1 SV=1
528	530KVD15_HUMAN 130 Immunoglobulin kappa variable 3D-15 OS=Homo sapiens GN=IGKV3D-15 PE=3 SV=6
529	531SIAT1_HUMAN 130 Beta-galactoside alpha-2,6-sialyltransferase 1 OS=Homo sapiens GN=ST6GAL1 PE=1 SV=1
530	532AL1A1_HUMAN 129 Retinal dehydrogenase 1 OS=Homo sapiens GN=ALDH1A1 PE=1 SV=2
531	533CILP2_HUMAN 127 Cartilage intermediate layer protein 2 OS=Homo sapiens GN=CILP2 PE=2 SV=2
532	534CRYL1_HUMAN 126 Lambda-crystallin homolog OS=Homo sapiens GN=CRYL1 PE=1 SV=3
533	535BTLA_HUMAN 126 B- and T-lymphocyte attenuator OS=Homo sapiens GN=BTLA PE=1 SV=3
534	536FHR2_HUMAN 126 Complement factor H-related protein 2 OS=Homo sapiens GN=CFHR2 PE=1 SV=1
535	537K1C9_HUMAN 125 Keratin, type I cytoskeletal 9 OS=Homo sapiens GN=KRT9 PE=1 SV=3
536	5381433T_HUMAN 125 14-3-3 protein theta OS=Homo sapiens GN=YWHAQ PE=1 SV=1
537	539LAMB2_HUMAN 125 Laminin subunit beta-2 OS=Homo sapiens GN=LAMB2 PE=1 SV=2
538	540XPP2_HUMAN 124 Xaa-Pro aminopeptidase 2 OS=Homo sapiens GN=XPNPEP2 PE=1 SV=3
539	541AMD_HUMAN 124 Peptidyl-glycine alpha-amidating monooxygenase OS=Homo sapiens GN=PAM PE=1 SV=2
540	542AQP2_HUMAN 123 Aquaporin-2 OS=Homo sapiens GN=AQP2 PE=1 SV=1
541	543UBQL2_HUMAN 122 Ubiquilin-2 OS=Homo sapiens GN=UBQLN2 PE=1 SV=2
542	544RN128_HUMAN 122 E3 ubiquitin-protein ligase RNF128 OS=Homo sapiens GN=RNF128 PE=1 SV=1
543	545CLMP_HUMAN 122 CXADR-like membrane protein OS=Homo sapiens GN=CLMP PE=1 SV=1
544	546GLYC_HUMAN 122 Serine hydroxymethyltransferase, cytosolic OS=Homo sapiens GN=SHMT1 PE=1 SV=1
545	547SLIK1_HUMAN 121 SLIT and NTRK-like protein 1 OS=Homo sapiens GN=SLITRK1 PE=1 SV=2
546	548DDAH1_HUMAN 121 N(G),N(G)-dimethylarginine dimethylaminohydrolase 1 OS=Homo sapiens GN=DDAH1 PE=1 SV=3
547	549LV144_HUMAN 120 Immunoglobulin lambda variable 1-44 OS=Homo sapiens GN=IGLV1-44 PE=1 SV=2
548	550RHOA_HUMAN 120 Transforming protein RhoA OS=Homo sapiens GN=RHOA PE=1 SV=1
549	551ITIH2_HUMAN 119 Inter-alpha-trypsin inhibitor heavy chain H2 OS=Homo sapiens GN=ITIH2 PE=1 SV=2
550	552CADH5_HUMAN 119 Cadherin-5 OS=Homo sapiens GN=CDH5 PE=1 SV=5
551	5534F2_HUMAN 119 4F2 cell-surface antigen heavy chain OS=Homo sapiens GN=SLC3A2 PE=1 SV=3
552	554C163A_HUMAN 118 Scavenger receptor cysteine-rich type 1 protein M130 OS=Homo sapiens GN=CD163 PE=1 SV=2
553	555DDR2_HUMAN 118 Discoidin domain-containing receptor 2 OS=Homo sapiens GN=DDR2 PE=1 SV=2
554	556GBB2_HUMAN 118 Guanine nucleotide-binding protein G(I)/G(S)/G(T) subunit beta-2 OS=Homo sapiens GN=GNB2 PE=1 S
555	557GPDA_HUMAN 117 Glycerol-3-phosphate dehydrogenase [NAD(+)], cytoplasmic OS=Homo sapiens GN=GPD1 PE=1 SV=4
556	558PDIA1_HUMAN 117 Protein disulfide-isomerase OS=Homo sapiens GN=P4HB PE=1 SV=3
557	559KLRD1_HUMAN 117 Natural killer cells antigen CD94 OS=Homo sapiens GN=KLRD1 PE=1 SV=2
558	560CLM2_HUMAN 116 CMRF35-like molecule 2 OS=Homo sapiens GN=CD300E PE=1 SV=2
559	561MIF_HUMAN 116 Macrophage migration inhibitory factor OS=Homo sapiens GN=MIF PE=1 SV=4
560	562CAH12_HUMAN 116 Carbonic anhydrase 12 OS=Homo sapiens GN=CA12 PE=1 SV=1
561	563MMP7_HUMAN 115 Matrilysin OS=Homo sapiens GN=MMP7 PE=1 SV=1
562	564F1711_HUMAN 115 Protein FAM171A1 OS=Homo sapiens GN=FAM171A1 PE=1 SV=1
563	565NBL1_HUMAN 115 Neuroblastoma suppressor of tumorigenicity 1 OS=Homo sapiens GN=NBL1 PE=1 SV=2
564	566LBP_HUMAN 114 Lipopolysaccharide-binding protein OS=Homo sapiens GN=LBP PE=1 SV=3
565	5671C01_HUMAN 114 HLA class I histocompatibility antigen, Cw-1 alpha chain OS=Homo sapiens GN=HLA-C PE=1 SV=1
566	568SEP15_HUMAN 113 Selenoprotein F OS=Homo sapiens GN=SELENOF PE=1 SV=3
567	569KHK_HUMAN 113 Ketohexokinase OS=Homo sapiens GN=KHK PE=1 SV=2
568	570DHX29_HUMAN 113 ATP-dependent RNA helicase DHX29 OS=Homo sapiens GN=DHX29 PE=1 SV=2
569	571IL1R2_HUMAN 113 Interleukin-1 receptor type 2 OS=Homo sapiens GN=IL1R2 PE=1 SV=1
570	572C1QR1_HUMAN 113 Complement component C1q receptor OS=Homo sapiens GN=CD93 PE=1 SV=3
571	573TICN1_HUMAN 112 Testican-1 OS=Homo sapiens GN=SPOCK1 PE=1 SV=1
572	574RAP1A_HUMAN 112 Ras-related protein Rap-1A OS=Homo sapiens GN=RAP1A PE=1 SV=1
573	575AT1A1_HUMAN 111 Sodium/potassium-transporting ATPase subunit alpha-1 OS=Homo sapiens GN=ATP1A1 PE=1 SV=1
574	576CANT1_HUMAN 110 Soluble calcium-activated nucleotidase 1 OS=Homo sapiens GN=CANT1 PE=1 SV=1
575	577DDC_HUMAN 110 Aromatic-L-amino-acid decarboxylase OS=Homo sapiens GN=DDC PE=1 SV=2
576	578GINM1_HUMAN 110 Glycoprotein integral membrane protein 1 OS=Homo sapiens GN=GINM1 PE=2 SV=1
577	579MYH15_HUMAN 110 Myosin-15 OS=Homo sapiens GN=MYH15 PE=1 SV=5
578	580MUC20_HUMAN 110 Mucin-20 OS=Homo sapiens GN=MUC20 PE=1 SV=3
579	581AHNK_HUMAN 110 Neuroblast differentiation-associated protein AHNAK OS=Homo sapiens GN=AHNAK PE=1 SV=2
580	582CBPZ_HUMAN 109 Carboxypeptidase Z OS=Homo sapiens GN=CPZ PE=1 SV=2
581	5831B07_HUMAN 108 HLA class I histocompatibility antigen, B-7 alpha chain OS=Homo sapiens GN=HLA-B PE=1 SV=3
582	584K2C8_HUMAN 108 Keratin, type II cytoskeletal 8 OS=Homo sapiens GN=KRT8 PE=1 SV=7
583	585CLC7A_HUMAN 106 C-type lectin domain family 7 member A OS=Homo sapiens GN=CLEC7A PE=1 SV=1
584	586K22E_HUMAN 106 Keratin, type II cytoskeletal 2 epidermal OS=Homo sapiens GN=KRT2 PE=1 SV=2
585	587RGMA_HUMAN 106 Repulsive guidance molecule A OS=Homo sapiens GN=RGMA PE=1 SV=3
586	588TMM27_HUMAN 106 Collectrin OS=Homo sapiens GN=TMEM27 PE=1 SV=1
587	589SAP_HUMAN 106 Prosaposin OS=Homo sapiens GN=PSAP PE=1 SV=2
588	590CYTN_HUMAN 105 Cystatin-SN OS=Homo sapiens GN=CST1 PE=1 SV=3
589	591K1C10_HUMAN 104 Keratin, type I cytoskeletal 10 OS=Homo sapiens GN=KRT10 PE=1 SV=6
590	592TARSH_HUMAN 104 Target of Nesh-SH3 OS=Homo sapiens GN=ABI3BP PE=1 SV=1
591	593INAR2_HUMAN 104 Interferon alpha/beta receptor 2 OS=Homo sapiens GN=IFNAR2 PE=1 SV=1
592	594ITM2B_HUMAN 104 Integral membrane protein 2B OS=Homo sapiens GN=ITM2B PE=1 SV=1
593	595DHPR_HUMAN 104 Dihydropteridine reductase OS=Homo sapiens GN=QDPR PE=1 SV=2
594	596RAC1_HUMAN 103 Ras-related C3 botulinum toxin substrate 1 OS=Homo sapiens GN=RAC1 PE=1 SV=1
595	597CRAC1_HUMAN 102 Cartilage acidic protein 1 OS=Homo sapiens GN=CRTAC1 PE=1 SV=2
596	598MGA_HUMAN 102 Maltase-glucoamylase, intestinal OS=Homo sapiens GN=MGAM PE=1 SV=5
597	599SCNNG_HUMAN 101 Amiloride-sensitive sodium channel subunit gamma OS=Homo sapiens GN=SCNN1G PE=1 SV=4
598	600LV211_HUMAN 101 Immunoglobulin lambda variable 2-11 OS=Homo sapiens GN=IGLV2-11 PE=1 SV=2
599	601RAB14_HUMAN 101 Ras-related protein Rab-14 OS=Homo sapiens GN=RAB14 PE=1 SV=4
600	602LRRN4_HUMAN 101 Leucine-rich repeat neuronal protein 4 OS=Homo sapiens GN=LRRN4 PE=2 SV=3
601	603PLBL2_HUMAN 101 Putative phospholipase B-like 2 OS=Homo sapiens GN=PLBD2 PE=1 SV=2
602	604MA2B2_HUMAN 100 Epididymis-specific alpha-mannosidase OS=Homo sapiens GN=MAN2B2 PE=1 SV=4
603	605VWA1_HUMAN 100 von Willebrand factor A domain-containing protein 1 OS=Homo sapiens GN=VWA1 PE=1 SV=1
604	606ANXA4_HUMAN 100 Annexin A4 OS=Homo sapiens GN=ANXA4 PE=1 SV=4
605	607CMGA_HUMAN 100 Chromogranin-A OS=Homo sapiens GN=CHGA PE=1 SV=7
606	608CO1A1_HUMAN 100 Collagen alpha-1(I) chain OS=Homo sapiens GN=COL1A1 PE=1 SV=5
607	609ANXA6_HUMAN 99 Annexin A6 OS=Homo sapiens GN=ANXA6 PE=1 SV=3
608	610APOC3_HUMAN 99 Apolipoprotein C-III OS=Homo sapiens GN=APOC3 PE=1 SV=1
609	611SIRB2_HUMAN 99 Signal-regulatory protein beta-2 OS=Homo sapiens GN=SIRPB2 PE=2 SV=1
610	612TRHDE_HUMAN 98 Thyrotropin-releasing hormone-degrading ectoenzyme OS=Homo sapiens GN=TRHDE PE=2 SV=1
611	613LYPD1_HUMAN 98 Ly6/PLAUR domain-containing protein 1 OS=Homo sapiens GN=LYPD1 PE=2 SV=2
612	614ROR2_HUMAN 98 Tyrosine-protein kinase transmembrane receptor ROR2 OS=Homo sapiens GN=ROR2 PE=1 SV=2
613	615OIT3_HUMAN 98 Oncoprotein-induced transcript 3 protein OS=Homo sapiens GN=OIT3 PE=1 SV=2
614	616SYTL4_HUMAN 98 Synaptotagmin-like protein 4 OS=Homo sapiens GN=SYTL4 PE=1 SV=2
615	617S100P_HUMAN 98 Protein S100-P OS=Homo sapiens GN=S100P PE=1 SV=2
616	618VWF_HUMAN 98 von Willebrand factor OS=Homo sapiens GN=VWF PE=1 SV=4
617	619LRC19_HUMAN 98 Leucine-rich repeat-containing protein 19 OS=Homo sapiens GN=LRRC19 PE=2 SV=1
618	620GBB1_HUMAN 97 Guanine nucleotide-binding protein G(I)/G(S)/G(T) subunit beta-1 OS=Homo sapiens GN=GNB1 PE=1 S
619	621DMKN_HUMAN 97 Dermokine OS=Homo sapiens GN=DMKN PE=1 SV=3
620	622APOM_HUMAN 97 Apolipoprotein M OS=Homo sapiens GN=APOM PE=1 SV=2
621	623IBP6_HUMAN 96 Insulin-like growth factor-binding protein 6 OS=Homo sapiens GN=IGFBP6 PE=1 SV=1
622	624TIMP1_HUMAN 96 Metalloproteinase inhibitor 1 OS=Homo sapiens GN=TIMP1 PE=1 SV=1
623	625TICN3_HUMAN 96 Testican-3 OS=Homo sapiens GN=SPOCK3 PE=1 SV=2
624	626L1CAM_HUMAN 95 Neural cell adhesion molecule L1 OS=Homo sapiens GN=L1CAM PE=1 SV=2
625	627MANBA_HUMAN 95 Beta-mannosidase OS=Homo sapiens GN=MANBA PE=2 SV=3
626	628PTPRN_HUMAN 95 Receptor-type tyrosine-protein phosphatase-like N OS=Homo sapiens GN=PTPRN PE=1 SV=1
627	629CALB1_HUMAN 95 Calbindin OS=Homo sapiens GN=CALB1 PE=1 SV=2
628	630GSTA1_HUMAN 95 Glutathione S-transferase A1 OS=Homo sapiens GN=GSTA1 PE=1 SV=3
629	631INHBC_HUMAN 95 Inhibin beta C chain OS=Homo sapiens GN=INHBC PE=2 SV=1
630	632CAPZB_HUMAN 94 F-actin-capping protein subunit beta OS=Homo sapiens GN=CAPZB PE=1 SV=4
631	633STOM_HUMAN 94 Erythrocyte band 7 integral membrane protein OS=Homo sapiens GN=STOM PE=1 SV=3
632	634SRC8_HUMAN 94 Src substrate cortactin OS=Homo sapiens GN=CTTN PE=1 SV=2
633	635TSP1_HUMAN 93 Thrombospondin-1 OS=Homo sapiens GN=THBS1 PE=1 SV=2
634	636KI20B_HUMAN 92 Kinesin-like protein KIF20B OS=Homo sapiens GN=KIF20B PE=1 SV=3
635	637GLCM_HUMAN 92 Glucosylceramidase OS=Homo sapiens GN=GBA PE=1 SV=3
636	638PROM2_HUMAN 91 Prominin-2 OS=Homo sapiens GN=PROM2 PE=1 SV=1
637	639RADI_HUMAN 91 Radixin OS=Homo sapiens GN=RDX PE=1 SV=1
638	640GSTM3_HUMAN 91 Glutathione S-transferase Mu 3 OS=Homo sapiens GN=GSTM3 PE=1 SV=3
639	641ES8L2_HUMAN 91 Epidermal growth factor receptor kinase substrate 8-like protein 2 OS=Homo sapiens GN=EPS8L2 PE
640	642NGAL_HUMAN 90 Neutrophil gelatinase-associated lipocalin OS=Homo sapiens GN=LCN2 PE=1 SV=2
641	643ALDR_HUMAN 90 Aldose reductase OS=Homo sapiens GN=AKR1B1 PE=1 SV=3
642	644CRUM2_HUMAN 89 Protein crumbs homolog 2 OS=Homo sapiens GN=CRB2 PE=1 SV=2
643	645GSTM2_HUMAN 89 Glutathione S-transferase Mu 2 OS=Homo sapiens GN=GSTM2 PE=1 SV=2
644	646CD33_HUMAN 89 Myeloid cell surface antigen CD33 OS=Homo sapiens GN=CD33 PE=1 SV=2
645	647ESAM_HUMAN 89 Endothelial cell-selective adhesion molecule OS=Homo sapiens GN=ESAM PE=1 SV=1
646	648SAHH_HUMAN 89 Adenosylhomocysteinase OS=Homo sapiens GN=AHCY PE=1 SV=4
647	649KLK2_HUMAN 89 Kallikrein-2 OS=Homo sapiens GN=KLK2 PE=1 SV=1
648	650CAB45_HUMAN 89 45 kDa calcium-binding protein OS=Homo sapiens GN=SDF4 PE=1 SV=1
649	651ANX11_HUMAN 88 Annexin A11 OS=Homo sapiens GN=ANXA11 PE=1 SV=1
650	652SHSA5_HUMAN 88 Protein shisa-5 OS=Homo sapiens GN=SHISA5 PE=1 SV=1
651	653PLXB2_HUMAN 87 Plexin-B2 OS=Homo sapiens GN=PLXNB2 PE=1 SV=3
652	654AGRL1_HUMAN 87 Adhesion G protein-coupled receptor L1 OS=Homo sapiens GN=ADGRL1 PE=1 SV=1
653	655SCG1_HUMAN 87 Secretogranin-1 OS=Homo sapiens GN=CHGB PE=1 SV=2
654	656NECT3_HUMAN 87 Nectin-3 OS=Homo sapiens GN=NECTIN3 PE=1 SV=1
655	657NTRK2_HUMAN 86 BDNF/NT-3 growth factors receptor OS=Homo sapiens GN=NTRK2 PE=1 SV=1
656	658CLIC1_HUMAN 85 Chloride intracellular channel protein 1 OS=Homo sapiens GN=CLIC1 PE=1 SV=4
657	659BDH2_HUMAN 85 3-hydroxybutyrate dehydrogenase type 2 OS=Homo sapiens GN=BDH2 PE=1 SV=2
658	660LV469_HUMAN 84 Immunoglobulin lambda variable 4-69 OS=Homo sapiens GN=IGLV4-69 PE=1 SV=1
659	661CD177_HUMAN 84 CD177 antigen OS=Homo sapiens GN=CD177 PE=1 SV=2
660	662GLOD4_HUMAN 84 Glyoxalase domain-containing protein 4 OS=Homo sapiens GN=GLOD4 PE=1 SV=1
661	663OGFD3_HUMAN 83 2-oxoglutarate and iron-dependent oxygenase domain-containing protein 3 OS=Homo sapiens GN=OGFO
662	664CFAD_HUMAN 83 Complement factor D OS=Homo sapiens GN=CFD PE=1 SV=5
663	665AOC1_HUMAN 83 Amiloride-sensitive amine oxidase [copper-containing] OS=Homo sapiens GN=AOC1 PE=1 SV=4
664	666MA1C1_HUMAN 83 Mannosyl-oligosaccharide 1,2-alpha-mannosidase IC OS=Homo sapiens GN=MAN1C1 PE=1 SV=1
665	667NIT2_HUMAN 83 Omega-amidase NIT2 OS=Homo sapiens GN=NIT2 PE=1 SV=1
666	668VPS4A_HUMAN 83 Vacuolar protein sorting-associated protein 4A OS=Homo sapiens GN=VPS4A PE=1 SV=1
667	669TIP_HUMAN 83 T-cell immunomodulatory protein OS=Homo sapiens GN=ITFG1 PE=1 SV=1
668	670CD209_HUMAN 83 CD209 antigen OS=Homo sapiens GN=CD209 PE=1 SV=1
669	671HMCN2_HUMAN 82 Hemicentin-2 OS=Homo sapiens GN=HMCN2 PE=2 SV=3
670	672PTTG_HUMAN 82 Pituitary tumor-transforming gene 1 protein-interacting protein OS=Homo sapiens GN=PTTG1IP PE=1
671	673SCRN2_HUMAN 82 Secernin-2 OS=Homo sapiens GN=SCRN2 PE=1 SV=3
672	674FA12_HUMAN 81 Coagulation factor XII OS=Homo sapiens GN=F12 PE=1 SV=3
673	675RET5_HUMAN 81 Retinol-binding protein 5 OS=Homo sapiens GN=RBP5 PE=1 SV=3
674	676CHM1B_HUMAN 81 Charged multivesicular body protein 1b OS=Homo sapiens GN=CHMP1B PE=1 SV=1
675	677TIG1_HUMAN 81 Retinoic acid receptor responder protein 1 OS=Homo sapiens GN=RARRES1 PE=1 SV=2
676	678FGL2_HUMAN 81 Fibroleukin OS=Homo sapiens GN=FGL2 PE=1 SV=1
677	679MADCA_HUMAN 80 Mucosal addressin cell adhesion molecule 1 OS=Homo sapiens GN=MADCAM1 PE=1 SV=2
678	680MB12A_HUMAN 80 Multivesicular body subunit 12A OS=Homo sapiens GN=MVB12A PE=1 SV=1
679	681SDK1_HUMAN 80 Protein sidekick-1 OS=Homo sapiens GN=SDK1 PE=2 SV=3
680	682RARR2_HUMAN 80 Retinoic acid receptor responder protein 2 OS=Homo sapiens GN=RARRES2 PE=1 SV=1
681	683MUC13_HUMAN 80 Mucin-13 OS=Homo sapiens GN=MUC13 PE=1 SV=3
682	684CALX_HUMAN 80 Calnexin OS=Homo sapiens GN=CANX PE=1 SV=2
683	685CYR61_HUMAN 79 Protein CYR61 OS=Homo sapiens GN=CYR61 PE=1 SV=1
684	686PTGR1_HUMAN 79 Prostaglandin reductase 1 OS=Homo sapiens GN=PTGR1 PE=1 SV=2
685	687ASGL1_HUMAN 78 Isoaspartyl peptidase/L-asparaginase OS=Homo sapiens GN=ASRGL1 PE=1 SV=2
686	688CAMP_HUMAN 78 Cathelicidin antimicrobial peptide OS=Homo sapiens GN=CAMP PE=1 SV=1
687	689MT1E_HUMAN 78 Metallothionein-1E OS=Homo sapiens GN=MT1E PE=1 SV=1
688	690FAM3B_HUMAN 78 Protein FAM3B OS=Homo sapiens GN=FAM3B PE=1 SV=2
689	691GNAI1_HUMAN 78 Guanine nucleotide-binding protein G(i) subunit alpha-1 OS=Homo sapiens GN=GNAI1 PE=1 SV=2
690	692PGAM1_HUMAN 78 Phosphoglycerate mutase 1 OS=Homo sapiens GN=PGAM1 PE=1 SV=2
691	6938ODP_HUMAN 78 7,8-dihydro-8-oxoguanine triphosphatase OS=Homo sapiens GN=NUDT1 PE=1 SV=3
692	694COEA1_HUMAN 77 Collagen alpha-1(XIV) chain OS=Homo sapiens GN=COL14A1 PE=1 SV=3
693	695I10R2_HUMAN 77 Interleukin-10 receptor subunit beta OS=Homo sapiens GN=IL10RB PE=1 SV=2
694	696NHLC3_HUMAN 77 NHL repeat-containing protein 3 OS=Homo sapiens GN=NHLRC3 PE=2 SV=1
695	697IL1AP_HUMAN 77 Interleukin-1 receptor accessory protein OS=Homo sapiens GN=IL1RAP PE=1 SV=2
696	698NDRG1_HUMAN 77 Protein NDRG1 OS=Homo sapiens GN=NDRG1 PE=1 SV=1
697	699PSB6_HUMAN 77 Proteasome subunit beta type-6 OS=Homo sapiens GN=PSMB6 PE=1 SV=4
698	700GRHPR_HUMAN 77 Glyoxylate reductase/hydroxypyruvate reductase OS=Homo sapiens GN=GRHPR PE=1 SV=1
699	701ANPRC_HUMAN 76 Atrial natriuretic peptide receptor 3 OS=Homo sapiens GN=NPR3 PE=1 SV=2
700	702ATOX1_HUMAN 76 Copper transport protein ATOX1 OS=Homo sapiens GN=ATOX1 PE=1 SV=1
701	703CR063_HUMAN 76 Uncharacterized protein C18orf63 OS=Homo sapiens GN=C18orf63 PE=2 SV=2
702	704SIA4C_HUMAN 75 CMP-N-acetylneuraminate-beta-galactosamide-alpha-2,3-sialyltransferase 4 OS=Homo sapiens GN=ST3
703	705TMED1_HUMAN 75 Transmembrane emp24 domain-containing protein 1 OS=Homo sapiens GN=TMED1 PE=1 SV=1
704	706SLUR1_HUMAN 75 Secreted Ly-6/uPAR-related protein 1 OS=Homo sapiens GN=SLURP1 PE=1 SV=2
705	707PRDX3_HUMAN 75 Thioredoxin-dependent peroxide reductase, mitochondrial OS=Homo sapiens GN=PRDX3 PE=1 SV=3
706	708PRS23_HUMAN 74 Serine protease 23 OS=Homo sapiens GN=PRSS23 PE=1 SV=1
707	709HEPS_HUMAN 74 Serine protease hepsin OS=Homo sapiens GN=HPN PE=1 SV=1
708	710CATL1_HUMAN 74 Cathepsin L1 OS=Homo sapiens GN=CTSL PE=1 SV=2
709	711KVD43_HUMAN 74 Immunoglobulin kappa variable 1D-43 OS=Homo sapiens GN=IGKV1D-43 PE=3 SV=1
710	712CN37_HUMAN 74 2',3'-cyclic-nucleotide 3'-phosphodiesterase OS=Homo sapiens GN=CNP PE=1 SV=2
711	713LTBP4_HUMAN 74 Latent-transforming growth factor beta-binding protein 4 OS=Homo sapiens GN=LTBP4 PE=1 SV=2
712	714PTER_HUMAN 74 Phosphotriesterase-related protein OS=Homo sapiens GN=PTER PE=1 SV=1
713	715GAS6_HUMAN 73 Growth arrest-specific protein 6 OS=Homo sapiens GN=GAS6 PE=1 SV=2
714	716FGFP2_HUMAN 73 Fibroblast growth factor-binding protein 2 OS=Homo sapiens GN=FGFBP2 PE=1 SV=1
715	717JAM1_HUMAN 73 Junctional adhesion molecule A OS=Homo sapiens GN=F11R PE=1 SV=1
716	718BODG_HUMAN 73 Gamma-butyrobetaine dioxygenase OS=Homo sapiens GN=BBOX1 PE=1 SV=1
717	719LASP1_HUMAN 72 LIM and SH3 domain protein 1 OS=Homo sapiens GN=LASP1 PE=1 SV=2
718	720T106B_HUMAN 72 Transmembrane protein 106B OS=Homo sapiens GN=TMEM106B PE=1 SV=2
719	721LTBP1_HUMAN 72 Latent-transforming growth factor beta-binding protein 1 OS=Homo sapiens GN=LTBP1 PE=1 SV=4
720	722SBP1_HUMAN 72 Selenium-binding protein 1 OS=Homo sapiens GN=SELENBP1 PE=1 SV=2
721	723VWA7_HUMAN 71 von Willebrand factor A domain-containing protein 7 OS=Homo sapiens GN=VWA7 PE=2 SV=4
722	724PEPD_HUMAN 71 Xaa-Pro dipeptidase OS=Homo sapiens GN=PEPD PE=1 SV=3
723	725VATB1_HUMAN 71 V-type proton ATPase subunit B, kidney isoform OS=Homo sapiens GN=ATP6V1B1 PE=1 SV=3
724	726GLU2B_HUMAN 70 Glucosidase 2 subunit beta OS=Homo sapiens GN=PRKCSH PE=1 SV=2
725	727PBLD_HUMAN 70 Phenazine biosynthesis-like domain-containing protein OS=Homo sapiens GN=PBLD PE=1 SV=2
726	728SIM24_HUMAN 70 Small integral membrane protein 24 OS=Homo sapiens GN=SMIM24 PE=2 SV=2
727	729GP1BA_HUMAN 70 Platelet glycoprotein Ib alpha chain OS=Homo sapiens GN=GP1BA PE=1 SV=2
728	730AT1B1_HUMAN 70 Sodium/potassium-transporting ATPase subunit beta-1 OS=Homo sapiens GN=ATP1B1 PE=1 SV=1
729	731G6PI_HUMAN 69 Glucose-6-phosphate isomerase OS=Homo sapiens GN=GPI PE=1 SV=4
730	732HG2A_HUMAN 69 HLA class II histocompatibility antigen gamma chain OS=Homo sapiens GN=CD74 PE=1 SV=3
731	733HVD34_HUMAN 69 Immunoglobulin heavy variable 4-30-4 OS=Homo sapiens GN=IGHV4-30-4 PE=3 SV=1
732	734ARCH_HUMAN 68 Protein archease OS=Homo sapiens GN=ZBTB8OS PE=1 SV=2
733	735GPX3_HUMAN 68 Glutathione peroxidase 3 OS=Homo sapiens GN=GPX3 PE=1 SV=2
734	736TGFR2_HUMAN 68 TGF-beta receptor type-2 OS=Homo sapiens GN=TGFBR2 PE=1 SV=2
735	737FUCO2_HUMAN 67 Plasma alpha-L-fucosidase OS=Homo sapiens GN=FUCA2 PE=1 SV=2
736	738FSTL1_HUMAN 67 Follistatin-related protein 1 OS=Homo sapiens GN=FSTL1 PE=1 SV=1
737	739UBE2N_HUMAN 67 Ubiquitin-conjugating enzyme E2 N OS=Homo sapiens GN=UBE2N PE=1 SV=1
738	740LV208_HUMAN 67 Immunoglobulin lambda variable 2-8 OS=Homo sapiens GN=IGLV2-8 PE=1 SV=2
739	741PTPRM_HUMAN 66 Receptor-type tyrosine-protein phosphatase mu OS=Homo sapiens GN=PTPRM PE=1 SV=2
740	742SFTPD_HUMAN 65 Pulmonary surfactant-associated protein D OS=Homo sapiens GN=SFTPD PE=1 SV=3
741	743LAMB1_HUMAN 65 Laminin subunit beta-1 OS=Homo sapiens GN=LAMB1 PE=1 SV=2
742	744CPNS1_HUMAN 65 Calpain small subunit 1 OS=Homo sapiens GN=CAPNS1 PE=1 SV=1
743	745PIP_HUMAN 65 Prolactin-inducible protein OS=Homo sapiens GN=PIP PE=1 SV=1
744	746STX7_HUMAN 65 Syntaxin-7 OS=Homo sapiens GN=STX7 PE=1 SV=4
745	747DCD_HUMAN 65 Dermcidin OS=Homo sapiens GN=DCD PE=1 SV=2
746	748DCXR_HUMAN 65 L-xylulose reductase OS=Homo sapiens GN=DCXR PE=1 SV=2
747	749SLIK4_HUMAN 64 SLIT and NTRK-like protein 4 OS=Homo sapiens GN=SLITRK4 PE=1 SV=1
748	750GUC2A_HUMAN 64 Guanylin OS=Homo sapiens GN=GUCA2A PE=1 SV=2
749	751ENPL_HUMAN 64 Endoplasmin OS=Homo sapiens GN=HSP90B1 PE=1 SV=1
750	752MYOC_HUMAN 64 Myocilin OS=Homo sapiens GN=MYOC PE=1 SV=2
751	753H6ST2_HUMAN 64 Heparan-sulfate 6-O-sulfotransferase 2 OS=Homo sapiens GN=HS6ST2 PE=2 SV=2
752	754FURIN_HUMAN 63 Furin OS=Homo sapiens GN=FURIN PE=1 SV=2
753	755AGRF5_HUMAN 63 Adhesion G protein-coupled receptor F5 OS=Homo sapiens GN=ADGRF5 PE=1 SV=3
754	756CATH_HUMAN 63 Pro-cathepsin H OS=Homo sapiens GN=CTSH PE=1 SV=4
755	757MILR1_HUMAN 63 Allergin-1 OS=Homo sapiens GN=MILR1 PE=1 SV=2
756	758ELFN1_HUMAN 62 Protein ELFN1 OS=Homo sapiens GN=ELFN1 PE=1 SV=2
757	759ACBP_HUMAN 62 Acyl-CoA-binding protein OS=Homo sapiens GN=DBI PE=1 SV=2
758	760TNR1A_HUMAN 62 Tumor necrosis factor receptor superfamily member 1A OS=Homo sapiens GN=TNFRSF1A PE=1 SV=1
759	761TS101_HUMAN 62 Tumor susceptibility gene 101 protein OS=Homo sapiens GN=TSG101 PE=1 SV=2
760	762SPRR3_HUMAN 62 Small proline-rich protein 3 OS=Homo sapiens GN=SPRR3 PE=1 SV=2
761	763EHD4_HUMAN 62 EH domain-containing protein 4 OS=Homo sapiens GN=EHD4 PE=1 SV=1
762	764CALM1_HUMAN 62 Calmodulin-1 OS=Homo sapiens GN=CALM1 PE=1 SV=1
763	765FZD4_HUMAN 62 Frizzled-4 OS=Homo sapiens GN=FZD4 PE=1 SV=2
764	766DSG2_HUMAN 61 Desmoglein-2 OS=Homo sapiens GN=DSG2 PE=1 SV=2
765	767LFNG_HUMAN 61 Beta-1,3-N-acetylglucosaminyltransferase lunatic fringe OS=Homo sapiens GN=LFNG PE=1 SV=2
766	768LV861_HUMAN 61 Immunoglobulin lambda variable 8-61 OS=Homo sapiens GN=IGLV8-61 PE=3 SV=7
767	769CAP1_HUMAN 61 Adenylyl cyclase-associated protein 1 OS=Homo sapiens GN=CAP1 PE=1 SV=5
768	770S10A6_HUMAN 60 Protein S100-A6 OS=Homo sapiens GN=S100A6 PE=1 SV=1
769	771TMED9_HUMAN 60 Transmembrane emp24 domain-containing protein 9 OS=Homo sapiens GN=TMED9 PE=1 SV=2
770	772TFPI1_HUMAN 60 Tissue factor pathway inhibitor OS=Homo sapiens GN=TFPI PE=1 SV=1
771	773LV310_HUMAN 60 Immunoglobulin lambda variable 3-10 OS=Homo sapiens GN=IGLV3-10 PE=3 SV=2
772	774TMM25_HUMAN 60 Transmembrane protein 25 OS=Homo sapiens GN=TMEM25 PE=1 SV=1
773	775DSC3_HUMAN 60 Desmocollin-3 OS=Homo sapiens GN=DSC3 PE=1 SV=3
774	776RINI_HUMAN 60 Ribonuclease inhibitor OS=Homo sapiens GN=RNH1 PE=1 SV=2
775	777CK054_HUMAN 59 Ester hydrolase C11orf54 OS=Homo sapiens GN=C11orf54 PE=1 SV=1
776	778RISC_HUMAN 59 Retinoid-inducible serine carboxypeptidase OS=Homo sapiens GN=SCPEP1 PE=1 SV=1
777	779PODO_HUMAN 58 Podocin OS=Homo sapiens GN=NPHS2 PE=1 SV=1
778	780MPRI_HUMAN 58 Cation-independent mannose-6-phosphate receptor OS=Homo sapiens GN=IGF2R PE=1 SV=3
779	781VATA_HUMAN 58 V-type proton ATPase catalytic subunit A OS=Homo sapiens GN=ATP6V1A PE=1 SV=2
780	782KVD21_HUMAN 58 Immunoglobulin kappa variable 6D-21 OS=Homo sapiens GN=IGKV6D-21 PE=3 SV=1
781	783PLDX1_HUMAN 57 Plexin domain-containing protein 1 OS=Homo sapiens GN=PLXDC1 PE=1 SV=2
782	784LRP11_HUMAN 57 Low-density lipoprotein receptor-related protein 11 OS=Homo sapiens GN=LRP11 PE=2 SV=2
783	785APOC2_HUMAN 57 Apolipoprotein C-II OS=Homo sapiens GN=APOC2 PE=1 SV=1
784	786CREG1_HUMAN 57 Protein CREG1 OS=Homo sapiens GN=CREG1 PE=1 SV=1
785	787CFAH_HUMAN 57 Complement factor H OS=Homo sapiens GN=CFH PE=1 SV=4
786	788RAB5C_HUMAN 57 Ras-related protein Rab-5C OS=Homo sapiens GN=RAB5C PE=1 SV=2
787	789QOR_HUMAN 56 Quinone oxidoreductase OS=Homo sapiens GN=CRYZ PE=1 SV=1
788	790PPBT_HUMAN 56 Alkaline phosphatase, tissue-nonspecific isozyme OS=Homo sapiens GN=ALPL PE=1 SV=4
789	791CAD19_HUMAN 56 Cadherin-19 OS=Homo sapiens GN=CDH19 PE=2 SV=1
790	792MYL6B_HUMAN 56 Myosin light chain 6B OS=Homo sapiens GN=MYL6B PE=1 SV=1
791	793LVX54_HUMAN 55 Immunoglobulin lambda variable 10-54 OS=Homo sapiens GN=IGLV10-54 PE=3 SV=1
792	794NECT1_HUMAN 55 Nectin-1 OS=Homo sapiens GN=NECTIN1 PE=1 SV=3
793	795LYPD2_HUMAN 55 Ly6/PLAUR domain-containing protein 2 OS=Homo sapiens GN=LYPD2 PE=2 SV=1
794	796ADA22_HUMAN 55 Disintegrin and metalloproteinase domain-containing protein 22 OS=Homo sapiens GN=ADAM22 PE=1 S
795	797EYS_HUMAN 55 Protein eyes shut homolog OS=Homo sapiens GN=EYS PE=1 SV=5
796	798MFAP4_HUMAN 55 Microfibril-associated glycoprotein 4 OS=Homo sapiens GN=MFAP4 PE=1 SV=2
797	799HGFA_HUMAN 55 Hepatocyte growth factor activator OS=Homo sapiens GN=HGFAC PE=1 SV=1
798	800K319L_HUMAN 55 Dyslexia-associated protein KIAA0319-like protein OS=Homo sapiens GN=KIAA0319L PE=1 SV=2
799	801KLK11_HUMAN 55 Kallikrein-11 OS=Homo sapiens GN=KLK11 PE=1 SV=2
800	802FKB1A_HUMAN 54 Peptidyl-prolyl cis-trans isomerase FKBP1A OS=Homo sapiens GN=FKBP1A PE=1 SV=2
801	803NSD3_HUMAN 54 Histone-lysine N-methyltransferase NSD3 OS=Homo sapiens GN=NSD3 PE=1 SV=1
802	804AL1L1_HUMAN 53 Cytosolic 10-formyltetrahydrofolate dehydrogenase OS=Homo sapiens GN=ALDH1L1 PE=1 SV=2
803	805IL6RA_HUMAN 53 Interleukin-6 receptor subunit alpha OS=Homo sapiens GN=IL6R PE=1 SV=1
804	806ACE_HUMAN 53 Angiotensin-converting enzyme OS=Homo sapiens GN=ACE PE=1 SV=1
805	807NPTN_HUMAN 53 Neuroplastin OS=Homo sapiens GN=NPTN PE=1 SV=2
806	808VNN1_HUMAN 53 Pantetheinase OS=Homo sapiens GN=VNN1 PE=1 SV=2
807	809GPV_HUMAN 53 Platelet glycoprotein V OS=Homo sapiens GN=GP5 PE=1 SV=1
808	810MAL2_HUMAN 52 Protein MAL2 OS=Homo sapiens GN=MAL2 PE=1 SV=1
809	811PDZ1I_HUMAN 52 PDZK1-interacting protein 1 OS=Homo sapiens GN=PDZK1IP1 PE=1 SV=1
810	812CEP83_HUMAN 52 Centrosomal protein of 83 kDa OS=Homo sapiens GN=CEP83 PE=1 SV=2
811	813VTA1_HUMAN 52 Vacuolar protein sorting-associated protein VTA1 homolog OS=Homo sapiens GN=VTA1 PE=1 SV=1
812	814EMC10_HUMAN 52 ER membrane protein complex subunit 10 OS=Homo sapiens GN=EMC10 PE=1 SV=1
813	815F16P2_HUMAN 52 Fructose-1,6-bisphosphatase isozyme 2 OS=Homo sapiens GN=FBP2 PE=1 SV=2
814	816BIN1_HUMAN 52 Myc box-dependent-interacting protein 1 OS=Homo sapiens GN=BIN1 PE=1 SV=1
815	817CDC42_HUMAN 52 Cell division control protein 42 homolog OS=Homo sapiens GN=CDC42 PE=1 SV=2
816	818AGRG6_HUMAN 52 Adhesion G-protein coupled receptor G6 OS=Homo sapiens GN=ADGRG6 PE=1 SV=3
817	819FPRP_HUMAN 52 Prostaglandin F2 receptor negative regulator OS=Homo sapiens GN=PTGFRN PE=1 SV=2
818	820DMTF1_HUMAN 51 Cyclin-D-binding Myb-like transcription factor 1 OS=Homo sapiens GN=DMTF1 PE=1 SV=1
819	821CHODL_HUMAN 51 Chondrolectin OS=Homo sapiens GN=CHODL PE=2 SV=2
820	822GHR_HUMAN 51 Growth hormone receptor OS=Homo sapiens GN=GHR PE=1 SV=1
821	823LAYN_HUMAN 51 Layilin OS=Homo sapiens GN=LAYN PE=2 SV=1
822	824TINAG_HUMAN 51 Tubulointerstitial nephritis antigen OS=Homo sapiens GN=TINAG PE=2 SV=3
823	825PEBP4_HUMAN 51 Phosphatidylethanolamine-binding protein 4 OS=Homo sapiens GN=PEBP4 PE=1 SV=3
824	826PLF4_HUMAN 51 Platelet factor 4 OS=Homo sapiens GN=PF4 PE=1 SV=2
825	827LV325_HUMAN 51 Immunoglobulin lambda variable 3-25 OS=Homo sapiens GN=IGLV3-25 PE=1 SV=2
826	828TMPS2_HUMAN 51 Transmembrane protease serine 2 OS=Homo sapiens GN=TMPRSS2 PE=1 SV=3
827	829PTPRD_HUMAN 51 Receptor-type tyrosine-protein phosphatase delta OS=Homo sapiens GN=PTPRD PE=1 SV=2
828	830MOC2A_HUMAN 50 Molybdopterin synthase sulfur carrier subunit OS=Homo sapiens GN=MOCS2 PE=1 SV=1
829	831DEF1_HUMAN 50 Neutrophil defensin 1 OS=Homo sapiens GN=DEFA1 PE=1 SV=1
830	832DEST_HUMAN 50 Destrin OS=Homo sapiens GN=DSTN PE=1 SV=3
831	833LIRB4_HUMAN 50 Leukocyte immunoglobulin-like receptor subfamily B member 4 OS=Homo sapiens GN=LILRB4 PE=1 SV=3
832	834ADAM9_HUMAN 50 Disintegrin and metalloproteinase domain-containing protein 9 OS=Homo sapiens GN=ADAM9 PE=1 SV=
833	835STX3_HUMAN 49 Syntaxin-3 OS=Homo sapiens GN=STX3 PE=1 SV=3
834	836SODC_HUMAN 49 Superoxide dismutase [Cu-Zn] OS=Homo sapiens GN=SOD1 PE=1 SV=2
835	837TBB4A_HUMAN 49 Tubulin beta-4A chain OS=Homo sapiens GN=TUBB4A PE=1 SV=2
836	838MA2B1_HUMAN 49 Lysosomal alpha-mannosidase OS=Homo sapiens GN=MAN2B1 PE=1 SV=3
837	839TPD54_HUMAN 49 Tumor protein D54 OS=Homo sapiens GN=TPD52L2 PE=1 SV=2
838	840CNNM3_HUMAN 49 Metal transporter CNNM3 OS=Homo sapiens GN=CNNM3 PE=1 SV=1
839	841PEPC_HUMAN 49 Gastricsin OS=Homo sapiens GN=PGC PE=1 SV=1
840	842FGFR4_HUMAN 49 Fibroblast growth factor receptor 4 OS=Homo sapiens GN=FGFR4 PE=1 SV=2
841	843OLR1_HUMAN 49 Oxidized low-density lipoprotein receptor 1 OS=Homo sapiens GN=OLR1 PE=1 SV=1
842	844DLK1_HUMAN 49 Protein delta homolog 1 OS=Homo sapiens GN=DLK1 PE=1 SV=3
843	845MINP1_HUMAN 49 Multiple inositol polyphosphate phosphatase 1 OS=Homo sapiens GN=MINPP1 PE=1 SV=1
844	846CHM1A_HUMAN 48 Charged multivesicular body protein 1a OS=Homo sapiens GN=CHMP1A PE=1 SV=1
845	847ADHX_HUMAN 48 Alcohol dehydrogenase class-3 OS=Homo sapiens GN=ADH5 PE=1 SV=4
846	848NCAM2_HUMAN 48 Neural cell adhesion molecule 2 OS=Homo sapiens GN=NCAM2 PE=1 SV=2
847	849TCPG_HUMAN 48 T-complex protein 1 subunit gamma OS=Homo sapiens GN=CCT3 PE=1 SV=4
848	850TYRP1_HUMAN 48 5,6-dihydroxyindole-2-carboxylic acid oxidase OS=Homo sapiens GN=TYRP1 PE=1 SV=2
849	851TFR2_HUMAN 48 Transferrin receptor protein 2 OS=Homo sapiens GN=TFR2 PE=1 SV=1
850	852SCN3B_HUMAN 48 Sodium channel subunit beta-3 OS=Homo sapiens GN=SCN3B PE=1 SV=1
851	853SCAR5_HUMAN 48 Scavenger receptor class A member 5 OS=Homo sapiens GN=SCARA5 PE=2 SV=1
852	854MASP1_HUMAN 48 Mannan-binding lectin serine protease 1 OS=Homo sapiens GN=MASP1 PE=1 SV=3
853	855RN149_HUMAN 48 E3 ubiquitin-protein ligase RNF149 OS=Homo sapiens GN=RNF149 PE=2 SV=2
854	856VSIG4_HUMAN 47 V-set and immunoglobulin domain-containing protein 4 OS=Homo sapiens GN=VSIG4 PE=1 SV=1
855	857TAGL2_HUMAN 47 Transgelin-2 OS=Homo sapiens GN=TAGLN2 PE=1 SV=3
856	858VAT1_HUMAN 47 Synaptic vesicle membrane protein VAT-1 homolog OS=Homo sapiens GN=VAT1 PE=1 SV=2
857	859UNC5C_HUMAN 47 Netrin receptor UNC5C OS=Homo sapiens GN=UNC5C PE=2 SV=2
858	860NADC_HUMAN 47 Nicotinate-nucleotide pyrophosphorylase [carboxylating] OS=Homo sapiens GN=QPRT PE=1 SV=3
859	861AGRL2_HUMAN 46 Adhesion G protein-coupled receptor L2 OS=Homo sapiens GN=ADGRL2 PE=1 SV=2
860	862ACINU_HUMAN 46 Apoptotic chromatin condensation inducer in the nucleus OS=Homo sapiens GN=ACIN1 PE=1 SV=2
861	863PECA1_HUMAN 46 Platelet endothelial cell adhesion molecule OS=Homo sapiens GN=PECAM1 PE=1 SV=1
862	864CMBL_HUMAN 46 Carboxymethylenebutenolidase homolog OS=Homo sapiens GN=CMBL PE=1 SV=1
863	865PTPRK_HUMAN 46 Receptor-type tyrosine-protein phosphatase kappa OS=Homo sapiens GN=PTPRK PE=1 SV=2
864	866CTL4_HUMAN 46 Choline transporter-like protein 4 OS=Homo sapiens GN=SLC44A4 PE=2 SV=2
865	867LGUL_HUMAN 46 Lactoylglutathione lyase OS=Homo sapiens GN=GLO1 PE=1 SV=4
866	868SC5AA_HUMAN 46 Sodium/glucose cotransporter 5 OS=Homo sapiens GN=SLC5A10 PE=1 SV=2
867	8692A5A_HUMAN 46 Serine/threonine-protein phosphatase 2A 56 kDa regulatory subunit alpha isoform OS=Homo sapiens
868	870NKG2D_HUMAN 45 NKG2-D type II integral membrane protein OS=Homo sapiens GN=KLRK1 PE=1 SV=1
869	871VATG1_HUMAN 45 V-type proton ATPase subunit G 1 OS=Homo sapiens GN=ATP6V1G1 PE=1 SV=3
870	872IL1R1_HUMAN 45 Interleukin-1 receptor type 1 OS=Homo sapiens GN=IL1R1 PE=1 SV=1
871	873VSIG2_HUMAN 45 V-set and immunoglobulin domain-containing protein 2 OS=Homo sapiens GN=VSIG2 PE=1 SV=1
872	874PGM1_HUMAN 45 Phosphoglucomutase-1 OS=Homo sapiens GN=PGM1 PE=1 SV=3
873	875PCKGC_HUMAN 44 Phosphoenolpyruvate carboxykinase, cytosolic [GTP] OS=Homo sapiens GN=PCK1 PE=1 SV=3
874	876PCDH9_HUMAN 44 Protocadherin-9 OS=Homo sapiens GN=PCDH9 PE=1 SV=2
875	877EMAL4_HUMAN 44 Echinoderm microtubule-associated protein-like 4 OS=Homo sapiens GN=EML4 PE=1 SV=3
876	878CYTB_HUMAN 44 Cystatin-B OS=Homo sapiens GN=CSTB PE=1 SV=2
877	879VTCN1_HUMAN 44 V-set domain-containing T-cell activation inhibitor 1 OS=Homo sapiens GN=VTCN1 PE=1 SV=1
878	880GNPI1_HUMAN 44 Glucosamine-6-phosphate isomerase 1 OS=Homo sapiens GN=GNPDA1 PE=1 SV=1
879	881LV319_HUMAN 44 Immunoglobulin lambda variable 3-19 OS=Homo sapiens GN=IGLV3-19 PE=1 SV=2
880	882S38AA_HUMAN 43 Putative sodium-coupled neutral amino acid transporter 10 OS=Homo sapiens GN=SLC38A10 PE=1 SV=2
881	883PROF2_HUMAN 43 Profilin-2 OS=Homo sapiens GN=PFN2 PE=1 SV=3
882	884LIRA2_HUMAN 43 Leukocyte immunoglobulin-like receptor subfamily A member 2 OS=Homo sapiens GN=LILRA2 PE=1 SV=2
883	885ISM2_HUMAN 43 Isthmin-2 OS=Homo sapiens GN=ISM2 PE=2 SV=1
884	886LSR_HUMAN 43 Lipolysis-stimulated lipoprotein receptor OS=Homo sapiens GN=LSR PE=1 SV=4
885	887HEP2_HUMAN 43 Heparin cofactor 2 OS=Homo sapiens GN=SERPIND1 PE=1 SV=3
886	888TICN2_HUMAN 42 Testican-2 OS=Homo sapiens GN=SPOCK2 PE=1 SV=1
887	889TNR12_HUMAN 42 Tumor necrosis factor receptor superfamily member 12A OS=Homo sapiens GN=TNFRSF12A PE=1 SV=1
888	890KCMA1_HUMAN 42 Calcium-activated potassium channel subunit alpha-1 OS=Homo sapiens GN=KCNMA1 PE=1 SV=2
889	891COSA1_HUMAN 42 Collagen alpha-1(XXVIII) chain OS=Homo sapiens GN=COL28A1 PE=2 SV=2
890	892LYAM1_HUMAN 42 L-selectin OS=Homo sapiens GN=SELL PE=1 SV=2
891	893DIAC_HUMAN 42 Di-N-acetylchitobiase OS=Homo sapiens GN=CTBS PE=1 SV=1
892	894PDIA4_HUMAN 42 Protein disulfide-isomerase A4 OS=Homo sapiens GN=PDIA4 PE=1 SV=2
893	895THIO_HUMAN 42 Thioredoxin OS=Homo sapiens GN=TXN PE=1 SV=3
894	896TMED7_HUMAN 42 Transmembrane emp24 domain-containing protein 7 OS=Homo sapiens GN=TMED7 PE=1 SV=2
895	897GDPD3_HUMAN 42 Glycerophosphodiester phosphodiesterase domain-containing protein 3 OS=Homo sapiens GN=GDPD3 PE
896	898NHRF3_HUMAN 42 Na(+)/H(+) exchange regulatory cofactor NHE-RF3 OS=Homo sapiens GN=PDZK1 PE=1 SV=2
897	899WNT11_HUMAN 42 Protein Wnt-11 OS=Homo sapiens GN=WNT11 PE=1 SV=2
898	900ANGI_HUMAN 41 Angiogenin OS=Homo sapiens GN=ANG PE=1 SV=1
899	901ITLN1_HUMAN 41 Intelectin-1 OS=Homo sapiens GN=ITLN1 PE=1 SV=1
900	902CAB39_HUMAN 41 Calcium-binding protein 39 OS=Homo sapiens GN=CAB39 PE=1 SV=1
901	903CLM1_HUMAN 41 CMRF35-like molecule 1 OS=Homo sapiens GN=CD300LF PE=1 SV=3
902	904FLRT2_HUMAN 41 Leucine-rich repeat transmembrane protein FLRT2 OS=Homo sapiens GN=FLRT2 PE=1 SV=1
903	905SE6L2_HUMAN 41 Seizure 6-like protein 2 OS=Homo sapiens GN=SEZ6L2 PE=1 SV=2
904	906SKP1_HUMAN 41 S-phase kinase-associated protein 1 OS=Homo sapiens GN=SKP1 PE=1 SV=2
905	907NPA1P_HUMAN 41 Nucleolar pre-ribosomal-associated protein 1 OS=Homo sapiens GN=URB1 PE=1 SV=4
906	908TYRO3_HUMAN 41 Tyrosine-protein kinase receptor TYRO3 OS=Homo sapiens GN=TYRO3 PE=1 SV=1
907	909TKT_HUMAN 41 Transketolase OS=Homo sapiens GN=TKT PE=1 SV=3
908	910ACOC_HUMAN 40 Cytoplasmic aconitate hydratase OS=Homo sapiens GN=ACO1 PE=1 SV=3
909	911PGRC1_HUMAN 40 Membrane-associated progesterone receptor component 1 OS=Homo sapiens GN=PGRMC1 PE=1 SV=3
910	912GDIR1_HUMAN 40 Rho GDP-dissociation inhibitor 1 OS=Homo sapiens GN=ARHGDIA PE=1 SV=3
911	913PGCB_HUMAN 40 Brevican core protein OS=Homo sapiens GN=BCAN PE=1 SV=2
912	914GSLG1_HUMAN 40 Golgi apparatus protein 1 OS=Homo sapiens GN=GLG1 PE=1 SV=2
913	915B3GN2_HUMAN 40 N-acetyllactosaminide beta-1,3-N-acetylglucosaminyltransferase 2 OS=Homo sapiens GN=B3GNT2 PE=1
914	916ASPD_HUMAN 40 Putative L-aspartate dehydrogenase OS=Homo sapiens GN=ASPDH PE=1 SV=2
915	917DRC7_HUMAN 40 Dynein regulatory complex subunit 7 OS=Homo sapiens GN=DRC7 PE=1 SV=3
916	918HV69D_HUMAN 39 Immunoglobulin heavy variable 1-69D OS=Homo sapiens GN=IGHV1-69D PE=3 SV=1
917	919ST14_HUMAN 39 Suppressor of tumorigenicity 14 protein OS=Homo sapiens GN=ST14 PE=1 SV=2
918	920GALT7_HUMAN 39 N-acetylgalactosaminyltransferase 7 OS=Homo sapiens GN=GALNT7 PE=1 SV=1
919	921SHSA7_HUMAN 39 Protein shisa-7 OS=Homo sapiens GN=SHISA7 PE=2 SV=3
920	922NOTC3_HUMAN 39 Neurogenic locus notch homolog protein 3 OS=Homo sapiens GN=NOTCH3 PE=1 SV=2
921	923GRN_HUMAN 39 Granulins OS=Homo sapiens GN=GRN PE=1 SV=2
922	924ANGL1_HUMAN 39 Angiopoietin-related protein 1 OS=Homo sapiens GN=ANGPTL1 PE=2 SV=1
923	925CC151_HUMAN 38 Coiled-coil domain-containing protein 151 OS=Homo sapiens GN=CCDC151 PE=1 SV=1
924	926OAF_HUMAN 38 Out at first protein homolog OS=Homo sapiens GN=OAF PE=2 SV=1
925	927CD2AP_HUMAN 38 CD2-associated protein OS=Homo sapiens GN=CD2AP PE=1 SV=1
926	928HV349_HUMAN 38 Immunoglobulin heavy variable 3-49 OS=Homo sapiens GN=IGHV3-49 PE=1 SV=1
927	929CO4A1_HUMAN 38 Collagen alpha-1(IV) chain OS=Homo sapiens GN=COL4A1 PE=1 SV=3
928	930F234A_HUMAN 38 Protein FAM234A OS=Homo sapiens GN=FAM234A PE=1 SV=1
929	931S36A2_HUMAN 37 Proton-coupled amino acid transporter 2 OS=Homo sapiens GN=SLC36A2 PE=1 SV=1
930	932DSG3_HUMAN 37 Desmoglein-3 OS=Homo sapiens GN=DSG3 PE=1 SV=2
931	933AATC_HUMAN 37 Aspartate aminotransferase, cytoplasmic OS=Homo sapiens GN=GOT1 PE=1 SV=3
932	934LAMP2_HUMAN 37 Lysosome-associated membrane glycoprotein 2 OS=Homo sapiens GN=LAMP2 PE=1 SV=2
933	935PSA5_HUMAN 37 Proteasome subunit alpha type-5 OS=Homo sapiens GN=PSMA5 PE=1 SV=3
934	936MDHM_HUMAN 37 Malate dehydrogenase, mitochondrial OS=Homo sapiens GN=MDH2 PE=1 SV=3
935	937LTOR5_HUMAN 37 Ragulator complex protein LAMTOR5 OS=Homo sapiens GN=LAMTOR5 PE=1 SV=1
936	938NR3L1_HUMAN 37 Natural cytotoxicity triggering receptor 3 ligand 1 OS=Homo sapiens GN=NCR3LG1 PE=1 SV=1
937	939SDC1_HUMAN 37 Syndecan-1 OS=Homo sapiens GN=SDC1 PE=1 SV=3
938	940MPP9_HUMAN 37 M-phase phosphoprotein 9 OS=Homo sapiens GN=MPHOSPH9 PE=1 SV=4
939	941BAF_HUMAN 36 Barrier-to-autointegration factor OS=Homo sapiens GN=BANF1 PE=1 SV=1
940	942REV1_HUMAN 36 DNA repair protein REV1 OS=Homo sapiens GN=REV1 PE=1 SV=1
941	943CNTN2_HUMAN 36 Contactin-2 OS=Homo sapiens GN=CNTN2 PE=1 SV=1
942	944K2C7_HUMAN 36 Keratin, type II cytoskeletal 7 OS=Homo sapiens GN=KRT7 PE=1 SV=5
943	945PSPC1_HUMAN 36 Paraspeckle component 1 OS=Homo sapiens GN=PSPC1 PE=1 SV=1
944	946LV223_HUMAN 36 Immunoglobulin lambda variable 2-23 OS=Homo sapiens GN=IGLV2-23 PE=1 SV=2
945	947TSTD1_HUMAN 36 Thiosulfate sulfurtransferase/rhodanese-like domain-containing protein 1 OS=Homo sapiens GN=TST
946	948PPIC_HUMAN 36 Peptidyl-prolyl cis-trans isomerase C OS=Homo sapiens GN=PPIC PE=1 SV=1
947	949FIBG_HUMAN 36 Fibrinogen gamma chain OS=Homo sapiens GN=FGG PE=1 SV=3
948	950ELOC_HUMAN 35 Elongin-C OS=Homo sapiens GN=ELOC PE=1 SV=1
949	951TERA_HUMAN 35 Transitional endoplasmic reticulum ATPase OS=Homo sapiens GN=VCP PE=1 SV=4
950	952SAT2_HUMAN 35 Diamine acetyltransferase 2 OS=Homo sapiens GN=SAT2 PE=1 SV=1
951	953LSAMP_HUMAN 35 Limbic system-associated membrane protein OS=Homo sapiens GN=LSAMP PE=1 SV=2
952	954MERTK_HUMAN 35 Tyrosine-protein kinase Mer OS=Homo sapiens GN=MERTK PE=1 SV=2
953	955GMFB_HUMAN 35 Glia maturation factor beta OS=Homo sapiens GN=GMFB PE=1 SV=2
954	956LITD1_HUMAN 35 LINE-1 type transposase domain-containing protein 1 OS=Homo sapiens GN=L1TD1 PE=1 SV=1
955	957LEG1_HUMAN 35 Galectin-1 OS=Homo sapiens GN=LGALS1 PE=1 SV=2
956	958PPT1_HUMAN 34 Palmitoyl-protein thioesterase 1 OS=Homo sapiens GN=PPT1 PE=1 SV=1
957	959SORC3_HUMAN 34 VPS10 domain-containing receptor SorCS3 OS=Homo sapiens GN=SORCS3 PE=2 SV=2
958	960CO9A2_HUMAN 34 Collagen alpha-2(IX) chain OS=Homo sapiens GN=COL9A2 PE=1 SV=2
959	961FRPD1_HUMAN 34 FERM and PDZ domain-containing protein 1 OS=Homo sapiens GN=FRMPD1 PE=1 SV=1
960	962PCDH7_HUMAN 34 Protocadherin-7 OS=Homo sapiens GN=PCDH7 PE=1 SV=2
961	963PCDB5_HUMAN 34 Protocadherin beta-5 OS=Homo sapiens GN=PCDHB5 PE=2 SV=1
962	964CE162_HUMAN 34 Centrosomal protein of 162 kDa OS=Homo sapiens GN=CEP162 PE=1 SV=2
963	965SPP24_HUMAN 34 Secreted phosphoprotein 24 OS=Homo sapiens GN=SPP2 PE=1 SV=1
964	966EFNA5_HUMAN 34 Ephrin-A5 OS=Homo sapiens GN=EFNA5 PE=1 SV=1
965	967SUSD5_HUMAN 34 Sushi domain-containing protein 5 OS=Homo sapiens GN=SUSD5 PE=1 SV=3
966	968AKAP4_HUMAN 34 A-kinase anchor protein 4 OS=Homo sapiens GN=AKAP4 PE=1 SV=1
967	969ELAF_HUMAN 34 Elafin OS=Homo sapiens GN=PI3 PE=1 SV=3
968	970PRS10_HUMAN 34 26S proteasome regulatory subunit 10B OS=Homo sapiens GN=PSMC6 PE=1 SV=1
969	971TINAL_HUMAN 34 Tubulointerstitial nephritis antigen-like OS=Homo sapiens GN=TINAGL1 PE=1 SV=1
970	972LRP10_HUMAN 34 Low-density lipoprotein receptor-related protein 10 OS=Homo sapiens GN=LRP10 PE=1 SV=2
971	973PLST_HUMAN 33 Plastin-3 OS=Homo sapiens GN=PLS3 PE=1 SV=4
972	974FABPH_HUMAN 33 Fatty acid-binding protein, heart OS=Homo sapiens GN=FABP3 PE=1 SV=4
973	975GPX1_HUMAN 33 Glutathione peroxidase 1 OS=Homo sapiens GN=GPX1 PE=1 SV=4
974	976TNR8_HUMAN 33 Tumor necrosis factor receptor superfamily member 8 OS=Homo sapiens GN=TNFRSF8 PE=1 SV=1
975	977ADA10_HUMAN 33 Disintegrin and metalloproteinase domain-containing protein 10 OS=Homo sapiens GN=ADAM10 PE=1 S
976	978ESTD_HUMAN 33 S-formylglutathione hydrolase OS=Homo sapiens GN=ESD PE=1 SV=2
977	979HEBP1_HUMAN 33 Heme-binding protein 1 OS=Homo sapiens GN=HEBP1 PE=1 SV=1
978	980AL9A1_HUMAN 33 4-trimethylaminobutyraldehyde dehydrogenase OS=Homo sapiens GN=ALDH9A1 PE=1 SV=3
979	981DLG5_HUMAN 33 Disks large homolog 5 OS=Homo sapiens GN=DLG5 PE=1 SV=4
980	982SC23A_HUMAN 33 Protein transport protein Sec23A OS=Homo sapiens GN=SEC23A PE=1 SV=2
981	983PCD19_HUMAN 33 Protocadherin-19 OS=Homo sapiens GN=PCDH19 PE=1 SV=3
982	984STC1_HUMAN 33 Stanniocalcin-1 OS=Homo sapiens GN=STC1 PE=1 SV=1
983	985ST32A_HUMAN 33 Serine/threonine-protein kinase 32A OS=Homo sapiens GN=STK32A PE=1 SV=2
984	986FSTL3_HUMAN 33 Follistatin-related protein 3 OS=Homo sapiens GN=FSTL3 PE=1 SV=1
985	987LIFR_HUMAN 32 Leukemia inhibitory factor receptor OS=Homo sapiens GN=LIFR PE=1 SV=1
986	988CRYM_HUMAN 32 Ketimine reductase mu-crystallin OS=Homo sapiens GN=CRYM PE=1 SV=1
987	989CHM2B_HUMAN 32 Charged multivesicular body protein 2b OS=Homo sapiens GN=CHMP2B PE=1 SV=1
988	990FZD2_HUMAN 32 Frizzled-2 OS=Homo sapiens GN=FZD2 PE=1 SV=1
989	991ATL4_HUMAN 32 ADAMTS-like protein 4 OS=Homo sapiens GN=ADAMTSL4 PE=1 SV=2
990	992ASM_HUMAN 32 Sphingomyelin phosphodiesterase OS=Homo sapiens GN=SMPD1 PE=1 SV=4
991	993GPX8_HUMAN 32 Probable glutathione peroxidase 8 OS=Homo sapiens GN=GPX8 PE=1 SV=2
992	994MRP_HUMAN 32 MARCKS-related protein OS=Homo sapiens GN=MARCKSL1 PE=1 SV=2
993	995S39AE_HUMAN 31 Zinc transporter ZIP14 OS=Homo sapiens GN=SLC39A14 PE=1 SV=3
994	996RPOM_HUMAN 31 DNA-directed RNA polymerase, mitochondrial OS=Homo sapiens GN=POLRMT PE=1 SV=2
995	997MIA2_HUMAN 31 Melanoma inhibitory activity protein 2 OS=Homo sapiens GN=MIA2 PE=1 SV=4
996	998ENY2_HUMAN 31 Transcription and mRNA export factor ENY2 OS=Homo sapiens GN=ENY2 PE=1 SV=1
997	999CCS_HUMAN 31 Copper chaperone for superoxide dismutase OS=Homo sapiens GN=CCS PE=1 SV=1
998	1000PTGR2_HUMAN 31 Prostaglandin reductase 2 OS=Homo sapiens GN=PTGR2 PE=1 SV=1
999	1001CC186_HUMAN 31 Coiled-coil domain-containing protein 186 OS=Homo sapiens GN=CCDC186 PE=1 SV=2
1000	1002DHSO_HUMAN 31 Sorbitol dehydrogenase OS=Homo sapiens GN=SORD PE=1 SV=4
1001	1003CDR2_HUMAN 31 Cerebellar degeneration-related protein 2 OS=Homo sapiens GN=CDR2 PE=1 SV=2
1002	1004EFNA1_HUMAN 31 Ephrin-A1 OS=Homo sapiens GN=EFNA1 PE=1 SV=2
1003	1005KLOT_HUMAN 31 Klotho OS=Homo sapiens GN=KL PE=1 SV=2
1004	1006SHBG_HUMAN 31 Sex hormone-binding globulin OS=Homo sapiens GN=SHBG PE=1 SV=2
1005	1007TPM1_HUMAN 31 Tropomyosin alpha-1 chain OS=Homo sapiens GN=TPM1 PE=1 SV=2
1006	1008GOLI4_HUMAN 31 Golgi integral membrane protein 4 OS=Homo sapiens GN=GOLIM4 PE=1 SV=1
1007	1009GPA33_HUMAN 31 Cell surface A33 antigen OS=Homo sapiens GN=GPA33 PE=1 SV=1
1008	1010AGRL3_HUMAN 31 Adhesion G protein-coupled receptor L3 OS=Homo sapiens GN=ADGRL3 PE=1 SV=2
1009	1011IBP5_HUMAN 31 Insulin-like growth factor-binding protein 5 OS=Homo sapiens GN=IGFBP5 PE=1 SV=1
1010	1012TALDO_HUMAN 30 Transaldolase OS=Homo sapiens GN=TALDO1 PE=1 SV=2
1011	1013CACB4_HUMAN 30 Voltage-dependent L-type calcium channel subunit beta-4 OS=Homo sapiens GN=CACNB4 PE=1 SV=2
1012	1014SORCN_HUMAN 30 Sorcin OS=Homo sapiens GN=SRI PE=1 SV=1
1013	1015ZN132_HUMAN 30 Zinc finger protein 132 OS=Homo sapiens GN=ZNF132 PE=2 SV=2
1014	1016ARP2_HUMAN 30 Actin-related protein 2 OS=Homo sapiens GN=ACTR2 PE=1 SV=1
1015	1017FUCO_HUMAN 30 Tissue alpha-L-fucosidase OS=Homo sapiens GN=FUCA1 PE=1 SV=4
1016	1018RB11A_HUMAN 30 Ras-related protein Rab-11A OS=Homo sapiens GN=RAB11A PE=1 SV=3
1017	1019ACY3_HUMAN 30 N-acyl-aromatic-L-amino acid amidohydrolase (carboxylate-forming) OS=Homo sapiens GN=ACY3 PE=1
1018	1020MTCL1_HUMAN 30 Microtubule cross-linking factor 1 OS=Homo sapiens GN=MTCL1 PE=1 SV=5
1019	1021F151A_HUMAN 30 Protein FAM151A OS=Homo sapiens GN=FAM151A PE=2 SV=2
1020	1022TM7S3_HUMAN 30 Transmembrane 7 superfamily member 3 OS=Homo sapiens GN=TM7SF3 PE=2 SV=1
1021	1023PCDGI_HUMAN 30 Protocadherin gamma-B6 OS=Homo sapiens GN=PCDHGB6 PE=2 SV=1
1022	1024GOG8K_HUMAN 30 Golgin subfamily A member 8K OS=Homo sapiens GN=GOLGA8K PE=3 SV=1
1023	1025CD276_HUMAN 30 CD276 antigen OS=Homo sapiens GN=CD276 PE=1 SV=1
1024	1026AKAP9_HUMAN 29 A-kinase anchor protein 9 OS=Homo sapiens GN=AKAP9 PE=1 SV=3
1025	1027LGMN_HUMAN 29 Legumain OS=Homo sapiens GN=LGMN PE=1 SV=1
1026	1028LRAD3_HUMAN 29 Low-density lipoprotein receptor class A domain-containing protein 3 OS=Homo sapiens GN=LDLRAD3
1027	1029AK1C1_HUMAN 29 Aldo-keto reductase family 1 member C1 OS=Homo sapiens GN=AKR1C1 PE=1 SV=1
1028	1030RECK_HUMAN 29 Reversion-inducing cysteine-rich protein with Kazal motifs OS=Homo sapiens GN=RECK PE=1 SV=1
1029	1031HV315_HUMAN 29 Immunoglobulin heavy variable 3-15 OS=Homo sapiens GN=IGHV3-15 PE=3 SV=1
1030	1032TOLIP_HUMAN 29 Toll-interacting protein OS=Homo sapiens GN=TOLLIP PE=1 SV=1
1031	1033MSMB_HUMAN 29 Beta-microseminoprotein OS=Homo sapiens GN=MSMB PE=1 SV=1
1032	1034LRC40_HUMAN 29 Leucine-rich repeat-containing protein 40 OS=Homo sapiens GN=LRRC40 PE=1 SV=1
1033	1035PSA7L_HUMAN 29 Proteasome subunit alpha type-7-like OS=Homo sapiens GN=PSMA8 PE=2 SV=3
1034	1036SPN90_HUMAN 29 NCK-interacting protein with SH3 domain OS=Homo sapiens GN=NCKIPSD PE=1 SV=1
1035	1037UBX2B_HUMAN 29 UBX domain-containing protein 2B OS=Homo sapiens GN=UBXN2B PE=1 SV=1
1036	1038LRC71_HUMAN 29 Leucine-rich repeat-containing protein 71 OS=Homo sapiens GN=LRRC71 PE=2 SV=1
1037	1039PTK7_HUMAN 29 Inactive tyrosine-protein kinase 7 OS=Homo sapiens GN=PTK7 PE=1 SV=2
1038	1040UBP54_HUMAN 28 Inactive ubiquitin carboxyl-terminal hydrolase 54 OS=Homo sapiens GN=USP54 PE=1 SV=4
1039	1041CPPED_HUMAN 28 Serine/threonine-protein phosphatase CPPED1 OS=Homo sapiens GN=CPPED1 PE=1 SV=3
1040	1042EFHD1_HUMAN 28 EF-hand domain-containing protein D1 OS=Homo sapiens GN=EFHD1 PE=1 SV=1
1041	1043ZN609_HUMAN 28 Zinc finger protein 609 OS=Homo sapiens GN=ZNF609 PE=1 SV=2
1042	1044CATF_HUMAN 28 Cathepsin F OS=Homo sapiens GN=CTSF PE=1 SV=1
1043	1045LEG2_HUMAN 28 Galectin-2 OS=Homo sapiens GN=LGALS2 PE=1 SV=3
1044	1046UBA1_HUMAN 28 Ubiquitin-like modifier-activating enzyme 1 OS=Homo sapiens GN=UBA1 PE=1 SV=3
1045	1047IBP4_HUMAN 28 Insulin-like growth factor-binding protein 4 OS=Homo sapiens GN=IGFBP4 PE=1 SV=2
1046	1048KI16B_HUMAN 28 Kinesin-like protein KIF16B OS=Homo sapiens GN=KIF16B PE=1 SV=2
1047	1049ENOPH_HUMAN 28 Enolase-phosphatase E1 OS=Homo sapiens GN=ENOPH1 PE=1 SV=1
1048	1050CR3L3_HUMAN 28 Cyclic AMP-responsive element-binding protein 3-like protein 3 OS=Homo sapiens GN=CREB3L3 PE=1
1049	1051PCDBC_HUMAN 28 Protocadherin beta-12 OS=Homo sapiens GN=PCDHB12 PE=2 SV=1
1050	1052MTD2L_HUMAN 28 Probable bifunctional methylenetetrahydrofolate dehydrogenase/cyclohydrolase 2 OS=Homo sapiens
1051	1053ERP44_HUMAN 28 Endoplasmic reticulum resident protein 44 OS=Homo sapiens GN=ERP44 PE=1 SV=1
1052	1054TITIN_HUMAN 27 Titin OS=Homo sapiens GN=TTN PE=1 SV=4
1053	1055ARPC3_HUMAN 27 Actin-related protein 2/3 complex subunit 3 OS=Homo sapiens GN=ARPC3 PE=1 SV=3
1054	1056KIF12_HUMAN 27 Kinesin-like protein KIF12 OS=Homo sapiens GN=KIF12 PE=1 SV=3
1055	1057CFA53_HUMAN 27 Cilia- and flagella-associated protein 53 OS=Homo sapiens GN=CFAP53 PE=1 SV=2
1056	1058MYDGF_HUMAN 27 Myeloid-derived growth factor OS=Homo sapiens GN=MYDGF PE=1 SV=1
1057	1059COPB2_HUMAN 27 Coatomer subunit beta' OS=Homo sapiens GN=COPB2 PE=1 SV=2
1058	1060MANS1_HUMAN 27 MANSC domain-containing protein 1 OS=Homo sapiens GN=MANSC1 PE=2 SV=1
1059	1061ECP_HUMAN 27 Eosinophil cationic protein OS=Homo sapiens GN=RNASE3 PE=1 SV=2
1060	1062MALT1_HUMAN 27 Mucosa-associated lymphoid tissue lymphoma translocation protein 1 OS=Homo sapiens GN=MALT1 PE=
1061	1063CO6A2_HUMAN 27 Collagen alpha-2(VI) chain OS=Homo sapiens GN=COL6A2 PE=1 SV=4
1062	1064ARG33_HUMAN 27 Rho guanine nucleotide exchange factor 33 OS=Homo sapiens GN=ARHGEF33 PE=2 SV=2
1063	1065BOLA2_HUMAN 26 BolA-like protein 2 OS=Homo sapiens GN=BOLA2 PE=1 SV=1
1064	1066RASF1_HUMAN 26 Ras association domain-containing protein 1 OS=Homo sapiens GN=RASSF1 PE=1 SV=1
1065	1067ARL3_HUMAN 26 ADP-ribosylation factor-like protein 3 OS=Homo sapiens GN=ARL3 PE=1 SV=2
1066	1068UTRO_HUMAN 26 Utrophin OS=Homo sapiens GN=UTRN PE=1 SV=2
1067	1069ATM_HUMAN 26 Serine-protein kinase ATM OS=Homo sapiens GN=ATM PE=1 SV=4
1068	1070EPHA3_HUMAN 26 Ephrin type-A receptor 3 OS=Homo sapiens GN=EPHA3 PE=1 SV=2
1069	1071CPNE3_HUMAN 26 Copine-3 OS=Homo sapiens GN=CPNE3 PE=1 SV=1
1070	1072ASGR1_HUMAN 26 Asialoglycoprotein receptor 1 OS=Homo sapiens GN=ASGR1 PE=1 SV=2
1071	1073FHR3_HUMAN 26 Complement factor H-related protein 3 OS=Homo sapiens GN=CFHR3 PE=1 SV=2
1072	1074CADH8_HUMAN 26 Cadherin-8 OS=Homo sapiens GN=CDH8 PE=2 SV=2
1073	1075DAB2P_HUMAN 26 Disabled homolog 2-interacting protein OS=Homo sapiens GN=DAB2IP PE=1 SV=2
1074	1076NUMBL_HUMAN 25 Numb-like protein OS=Homo sapiens GN=NUMBL PE=1 SV=1
1075	1077MERL_HUMAN 25 Merlin OS=Homo sapiens GN=NF2 PE=1 SV=1
1076	1078HNMT_HUMAN 25 Histamine N-methyltransferase OS=Homo sapiens GN=HNMT PE=1 SV=1
1077	1079CO6_HUMAN 25 Complement component C6 OS=Homo sapiens GN=C6 PE=1 SV=3
1078	1080A2MG_HUMAN 25 Alpha-2-macroglobulin OS=Homo sapiens GN=A2M PE=1 SV=3
1079	1081JARD2_HUMAN 25 Protein Jumonji OS=Homo sapiens GN=JARID2 PE=1 SV=2
1080	1082F174A_HUMAN 25 Membrane protein FAM174A OS=Homo sapiens GN=FAM174A PE=2 SV=1
1081	1083RLA2_HUMAN 25 60S acidic ribosomal protein P2 OS=Homo sapiens GN=RPLP2 PE=1 SV=1
1082	1084FYB_HUMAN 25 FYN-binding protein OS=Homo sapiens GN=FYB PE=1 SV=2
1083	1085TBA1A_HUMAN 25 Tubulin alpha-1A chain OS=Homo sapiens GN=TUBA1A PE=1 SV=1
1084	1086DCP2_HUMAN 25 m7GpppN-mRNA hydrolase OS=Homo sapiens GN=DCP2 PE=1 SV=2
1085	1087KGP2_HUMAN 25 cGMP-dependent protein kinase 2 OS=Homo sapiens GN=PRKG2 PE=1 SV=1
1086	1088K1C18_HUMAN 25 Keratin, type I cytoskeletal 18 OS=Homo sapiens GN=KRT18 PE=1 SV=2
1087	1089MTU1_HUMAN 25 Mitochondrial tRNA-specific 2-thiouridylase 1 OS=Homo sapiens GN=TRMU PE=1 SV=2
1088	1090SKT_HUMAN 25 Sickle tail protein homolog OS=Homo sapiens GN=KIAA1217 PE=1 SV=2
1089	1091KLH29_HUMAN 25 Kelch-like protein 29 OS=Homo sapiens GN=KLHL29 PE=2 SV=3
1090	1092NEBU_HUMAN 25 Nebulin OS=Homo sapiens GN=NEB PE=1 SV=5
1091	1093CWC22_HUMAN 25 Pre-mRNA-splicing factor CWC22 homolog OS=Homo sapiens GN=CWC22 PE=1 SV=3
1092	1094PLSI_HUMAN 25 Plastin-1 OS=Homo sapiens GN=PLS1 PE=1 SV=2
1093	1095LRN4L_HUMAN 24 LRRN4 C-terminal-like protein OS=Homo sapiens GN=LRRN4CL PE=2 SV=1
1094	1096SLN14_HUMAN 24 Protein SLFN14 OS=Homo sapiens GN=SLFN14 PE=1 SV=2
1095	1097DHX58_HUMAN 24 Probable ATP-dependent RNA helicase DHX58 OS=Homo sapiens GN=DHX58 PE=1 SV=1
1096	1098CCL27_HUMAN 24 C-C motif chemokine 27 OS=Homo sapiens GN=CCL27 PE=1 SV=1
1097	1099PRSR3_HUMAN 24 Proline and serine-rich protein 3 OS=Homo sapiens GN=PROSER3 PE=2 SV=1
1098	1100TUSC2_HUMAN 24 Tumor suppressor candidate 2 OS=Homo sapiens GN=TUSC2 PE=1 SV=3
1099	1101ASB3_HUMAN 24 Ankyrin repeat and SOCS box protein 3 OS=Homo sapiens GN=ASB3 PE=1 SV=1
1100	1102SHOT1_HUMAN 24 Shootin-1 OS=Homo sapiens GN=SHTN1 PE=1 SV=4
1101	1103PCOC2_HUMAN 24 Procollagen C-endopeptidase enhancer 2 OS=Homo sapiens GN=PCOLCE2 PE=1 SV=1
1102	1104ELOB_HUMAN 24 Elongin-B OS=Homo sapiens GN=ELOB PE=1 SV=1
1103	1105SPESP_HUMAN 23 Sperm equatorial segment protein 1 OS=Homo sapiens GN=SPESP1 PE=1 SV=2
1104	1106CFA73_HUMAN 23 Cilia- and flagella-associated protein 73 OS=Homo sapiens GN=CFAP73 PE=2 SV=3
1105	1107MDM1_HUMAN 23 Nuclear protein MDM1 OS=Homo sapiens GN=MDM1 PE=1 SV=2
1106	1108H2A1A_HUMAN 23 Histone H2A type 1-A OS=Homo sapiens GN=HIST1H2AA PE=1 SV=3
1107	1109GLIP1_HUMAN 23 Glioma pathogenesis-related protein 1 OS=Homo sapiens GN=GLIPR1 PE=1 SV=3
1108	1110LAMA1_HUMAN 23 Laminin subunit alpha-1 OS=Homo sapiens GN=LAMA1 PE=1 SV=2
1109	1111CDC5L_HUMAN 23 Cell division cycle 5-like protein OS=Homo sapiens GN=CDC5L PE=1 SV=2
1110	1112SOCS5_HUMAN 23 Suppressor of cytokine signaling 5 OS=Homo sapiens GN=SOCS5 PE=1 SV=1
1111	1113NOMO1_HUMAN 23 Nodal modulator 1 OS=Homo sapiens GN=NOMO1 PE=1 SV=5
1112	1114NRX3A_HUMAN 22 Neurexin-3 OS=Homo sapiens GN=NRXN3 PE=1 SV=4
1113	1115LY86_HUMAN 22 Lymphocyte antigen 86 OS=Homo sapiens GN=LY86 PE=1 SV=1
1114	1116O5AC1_HUMAN 22 Olfactory receptor 5AC1 OS=Homo sapiens GN=OR5AC1 PE=3 SV=1
1115	1117CCD18_HUMAN 22 Coiled-coil domain-containing protein 18 OS=Homo sapiens GN=CCDC18 PE=1 SV=1
1116	1118POP1_HUMAN 22 Ribonucleases P/MRP protein subunit POP1 OS=Homo sapiens GN=POP1 PE=1 SV=2
1117	1119TLN1_HUMAN 22 Talin-1 OS=Homo sapiens GN=TLN1 PE=1 SV=3
1118	1120VDAC1_HUMAN 21 Voltage-dependent anion-selective channel protein 1 OS=Homo sapiens GN=VDAC1 PE=1 SV=2
1119	1121ZN839_HUMAN 21 Zinc finger protein 839 OS=Homo sapiens GN=ZNF839 PE=2 SV=1
1120	1122CCD69_HUMAN 21 Coiled-coil domain-containing protein 69 OS=Homo sapiens GN=CCDC69 PE=1 SV=1
1121	1123STK24_HUMAN 21 Serine/threonine-protein kinase 24 OS=Homo sapiens GN=STK24 PE=1 SV=1
1122	1124PSA_HUMAN 21 Puromycin-sensitive aminopeptidase OS=Homo sapiens GN=NPEPPS PE=1 SV=2
1123	1125RSF1_HUMAN 20 Remodeling and spacing factor 1 OS=Homo sapiens GN=RSF1 PE=1 SV=2
1124	1126NNTM_HUMAN 20 NAD(P) transhydrogenase, mitochondrial OS=Homo sapiens GN=NNT PE=1 SV=3
1125	1127G6PT2_HUMAN 20 Glucose-6-phosphate exchanger SLC37A1 OS=Homo sapiens GN=SLC37A1 PE=2 SV=2
1126	1128BC11A_HUMAN 20 B-cell lymphoma/leukemia 11A OS=Homo sapiens GN=BCL11A PE=1 SV=2
1127	1129ZGRF1_HUMAN 20 Protein ZGRF1 OS=Homo sapiens GN=ZGRF1 PE=1 SV=3
1128	1130TM11A_HUMAN 19 Transmembrane protease serine 11A OS=Homo sapiens GN=TMPRSS11A PE=1 SV=1
1129	1131PA1B2_HUMAN 19 Platelet-activating factor acetylhydrolase IB subunit beta OS=Homo sapiens GN=PAFAH1B2 PE=1 SV=
1130	1132BROMI_HUMAN 19 Protein broad-minded OS=Homo sapiens GN=TBC1D32 PE=2 SV=4
1131	1133PHF8_HUMAN 19 Histone lysine demethylase PHF8 OS=Homo sapiens GN=PHF8 PE=1 SV=3
1132	1134SAMD3_HUMAN 18 Sterile alpha motif domain-containing protein 3 OS=Homo sapiens GN=SAMD3 PE=1 SV=2
1133	1135DDX28_HUMAN 17 Probable ATP-dependent RNA helicase DDX28 OS=Homo sapiens GN=DDX28 PE=1 SV=2
1134	1136LEPR_HUMAN 17 Leptin receptor OS=Homo sapiens GN=LEPR PE=1 SV=2
1135	1137LYOX_HUMAN 16 Protein-lysine 6-oxidase OS=Homo sapiens GN=LOX PE=1 SV=2
1136	1138ATRX_HUMAN 16 Transcriptional regulator ATRX OS=Homo sapiens GN=ATRX PE=1 SV=5
1137	1139SCF_HUMAN 16 Kit ligand OS=Homo sapiens GN=KITLG PE=1 SV=1
1138	1140EMC3_HUMAN 13 ER membrane protein complex subunit 3 OS=Homo sapiens GN=EMC3 PE=1 SV=3
